# Supplementary material for: Trade-off between critical metal requirement and transportation decarbonization in automotive electrification
Source: Nat Commun. 2023 Apr 11;14:1616. doi: 10.1038/s41467-023-37373-4 (PMC10090058; doi:10.1038/s41467-023-37373-4)
Supplement: Supplementary file 2 — Source Data [file 41467_2023_37373_MOESM2_ESM.xlsx]

## Sheet: Figure1a
	China	USA	Europe	India	The rest
2010	78018000	2.48232e+08	286023718	17950000	2.54599e+08
2011	93563000	248932000	2.89532e+08	20113000	2.63355e+08
2012	1.0922e+08	2.51497e+08	2.91884e+08	2.2622e+07	2.73825e+08
2013	1.26701e+08	252714696	294547039	2.4826e+07	2.8475e+08
2014	145981076	2.58027e+08	2.97319e+08	26510000	2.94742e+08
2015	1.62845e+08	2.64194e+08	3.0261e+08	28860000	303332567
2016	167524834	2.64194e+08	3.03111e+08	2.9563e+07	306880885
2017	1.76234e+08	2.63878e+08	3.04214e+08	3.0732e+07	312127370
2018	1.84768e+08	2.65457e+08	3.06154e+08	31878000	317525070
2019	1.93132e+08	267004540	308054985	3.3001e+07	322814830
2020	2.13993e+08	2.67915e+08	3.07696e+08	3.32855e+07	3.22806e+08
2021	2.37255e+08	2.69648e+08	3.07796e+08	3.39723e+07	3.23933e+08
2022	2.63323e+08	2.71455e+08	3.08764e+08	3.52177e+07	3.26111e+08
2023	2.90265e+08	2.7327e+08	3.1005e+08	3.70272e+07	3.29676e+08
2024	3.1777e+08	2.75082e+08	3.11504e+08	3.93763e+07	3.34481e+08
2025	3.45657e+08	2.76895e+08	3.13077e+08	4.22661e+07	3.40306e+08
2026	3.73781e+08	2.78707e+08	3.14738e+08	4.57062e+07	3.46898e+08
2027	4.02011e+08	2.80512e+08	3.1645e+08	4.97068e+07	3.54114e+08
2028	4.30218e+08	2.82303e+08	3.18185e+08	5.42775e+07	3.6186e+08
2029	4.58263e+08	2.84081e+08	3.19916e+08	5.94281e+07	3.70069e+08
2030	4.86006e+08	2.85846e+08	3.21629e+08	6.5166e+07	3.78436e+08
2031	5.1331e+08	2.87597e+08	3.23333e+08	7.14961e+07	3.87284e+08
2032	5.40044e+08	2.89329e+08	3.25014e+08	7.8419e+07	3.96498e+08
2033	5.66092e+08	2.9103e+08	3.2665e+08	8.5931e+07	4.06031e+08
2034	5.91353e+08	2.92692e+08	3.28239e+08	9.40243e+07	4.15837e+08
2035	6.15746e+08	2.94307e+08	3.29771e+08	1.02687e+08	4.25877e+08
2036	6.39208e+08	2.95876e+08	3.31246e+08	1.11903e+08	4.3608e+08
2037	6.61693e+08	2.97398e+08	3.32659e+08	1.21656e+08	4.46425e+08
2038	6.83161e+08	2.98876e+08	3.34012e+08	1.31926e+08	4.56883e+08
2039	7.03584e+08	3.00313e+08	3.35294e+08	1.42692e+08	4.67428e+08
2040	7.22933e+08	3.01711e+08	3.36503e+08	1.53932e+08	4.78031e+08
2041	7.41188e+08	3.03072e+08	3.37641e+08	1.65623e+08	4.88697e+08
2042	7.58339e+08	3.04401e+08	3.38703e+08	1.77742e+08	4.99391e+08
2043	7.74389e+08	3.05701e+08	3.39687e+08	1.90268e+08	5.10079e+08
2044	7.89347e+08	3.06974e+08	3.40596e+08	2.03181e+08	5.20737e+08
2045	8.0323e+08	3.08226e+08	3.4143e+08	2.16458e+08	5.31337e+08
2046	8.16059e+08	3.09463e+08	3.42189e+08	2.30077e+08	5.41854e+08
2047	8.27865e+08	3.10688e+08	3.42881e+08	2.44016e+08	5.52253e+08
2048	8.38685e+08	3.11907e+08	3.43503e+08	2.58257e+08	5.62533e+08
2049	8.48569e+08	3.13121e+08	3.44063e+08	2.72784e+08	5.7268e+08
2050	8.57442e+08	3.14308e+08	3.4452e+08	2.87582e+08	5.82668e+08

## Sheet: Figure1b
	LFP	NCA	NMC	Li-S	Li-air
2010	0.141243	0.112994	0.745763	0	0
2011	0.184417	0.161365	0.654219	0	0
2012	0.239712	0.219736	0.540551	0	0
2013	0.294889	0.229358	0.475754	0	0
2014	0.359212	0.220162	0.420626	0	0
2015	0.27893	0.165718	0.555352	0	0
2016	0.313013	0.169449	0.517538	0	0
2017	0.281609	0.151784	0.566607	0	0
2018	0.229903	0.125976	0.644121	0	0
2019	0.27589	0.252501	0.471609	0	0
2020	0.305354	0.38826	0.306385	0	0
2021	0.334819	0.354264	0.310917	0	0
2022	0.364284	0.324362	0.311355	0	0
2023	0.393748	0.297688	0.308564	0	0
2024	0.423213	0.273604	0.303183	0	0
2025	0.452677	0.251631	0.295692	0	0
2026	0.482142	0.231871	0.285987	0	0
2027	0.511606	0.212802	0.275592	0	0
2028	0.541071	0.194427	0.264503	0	0
2029	0.570535	0.176748	0.252716	0	0
2030	0.6	0.147384	0.225343	0.0136364	0.0136364
2031	0.57	0.148332	0.227123	0.0272727	0.0272727
2032	0.54	0.148996	0.229186	0.0409091	0.0409091
2033	0.51	0.149492	0.231417	0.0545455	0.0545455
2034	0.48	0.148671	0.234965	0.0681818	0.0681818
2035	0.45	0.149744	0.23662	0.0818182	0.0818182
2036	0.42	0.147511	0.24158	0.0954545	0.0954545
2037	0.39	0.144542	0.247276	0.109091	0.109091
2038	0.36	0.140825	0.253721	0.122727	0.122727
2039	0.33	0.136348	0.260924	0.136364	0.136364
2040	0.3	0.131102	0.268898	0.15	0.15
2041	0.3	0.128756	0.271244	0.15	0.15
2042	0.3	0.12634	0.27366	0.15	0.15
2043	0.3	0.123854	0.276146	0.15	0.15
2044	0.3	0.121299	0.278701	0.15	0.15
2045	0.3	0.118746	0.281254	0.15	0.15
2046	0.3	0.116195	0.283805	0.15	0.15
2047	0.3	0.113646	0.286354	0.15	0.15
2048	0.3	0.111099	0.288901	0.15	0.15
2049	0.3	0.108554	0.291446	0.15	0.15
2050	0.3	0.106012	0.293988	0.15	0.15

## Sheet: Figure1c
Road freight traffic (Quadrillion Kg.km)								Road passenger traffic (Trillion p.km)
	China	USA	Europe	India	The rest				China	USA	Europe	India	The rest
2010	4338967	2877733	1.7288e+06	1287300	2.15266e+06			2010	1502081	5989833	5.09973e+06	8409000	7.47563e+06
2011	5137474	2956917	1.71903e+06	1407800	2.21235e+06			2011	1676025	6046500	5.11013e+06	9478000	7.60031e+06
2012	5953486	3197247	1.6769e+06	1508000	2.2823e+06			2012	1846755	6121616	5.10099e+06	10393000	7.79954e+06
2013	5573810	3251349	1.71529e+06	1653600	2.35578e+06			2013	1125090	6162599	5.18111e+06	11756000	7.93545e+06
2014	5684690	3283857	1.71229e+06	1824300	2.42119e+06			2014	1099680	6181776	5.26093e+06	13403000	8.0959e+06
2015	5795570	3226694	1.76296e+06	2026100	2.46272e+06			2015	1074270	6.39304e+06	5.39304e+06	15415000	8.39259e+06
2016	6108010	3146073	1.83318e+06	2226570	2.51475e+06			2016	1022870	6512056	5.49942e+06	17496000	8.62958e+06
2017	6677150	3211600	1.92151e+06	2435870	2.58607e+06			2017	976520	6558301	5.60139e+06	19718000	8.91809e+06
2018	7124920	2690941	1.97081e+06	2500405	2.61537e+06			2018	927790	6.66524e+06	5.65756e+06	2.02057e+07	9.09489e+06
2019	5963640	2957561	2.01481e+06	2608985	2.66772e+06			2019	926046	6.75827e+06	5.74376e+06	2.12228e+07	9.25311e+06
2020	6.08834e+06	2637202	2.05148e+06	2.83761e+06	2.66957e+06			2020	687519	4.61292e+06	5.48905e+06	1.65193e+07	7.93222e+06
2021	6.21303e+06	2379954	2.06494e+06	3.06624e+06	2.80857e+06			2021	1.5086e+06	5.48807e+06	5.87193e+06	1.82568e+07	8.97063e+06
2022	6.33773e+06	2660295	2.07847e+06	3.29486e+06	2.90065e+06			2022	1.58099e+06	6.38742e+06	6.2339e+06	2.02602e+07	9.46851e+06
2023	6.46242e+06	2926454	2.09199e+06	3.52349e+06	3.00288e+06			2023	1.65338e+06	6.8215e+06	6.51197e+06	2.09115e+07	9.90376e+06
2024	6.58712e+06	2856882	2.10552e+06	3.75212e+06	3.10188e+06			2024	1.72577e+06	7.02902e+06	6.75203e+06	2.15986e+07	1.01625e+07
2025	6.71181e+06	2899252	2.11906e+06	3.98074e+06	3.1957e+06			2025	1.79816e+06	7.17805e+06	6.95426e+06	2.22857e+07	1.03923e+07
2026	6.83651e+06	3008681	2.13258e+06	4.20937e+06	3.2793e+06			2026	1.87055e+06	7.29683e+06	7.14089e+06	2.29728e+07	1.06091e+07
2027	6.9612e+06	2952877	2.14611e+06	4.438e+06	3.36061e+06			2027	1.94294e+06	7.41889e+06	7.31907e+06	2.36598e+07	1.08224e+07
2028	7.0859e+06	3022801	2.15963e+06	4.66662e+06	3.44089e+06			2028	2.01533e+06	7.53434e+06	7.48881e+06	2.43469e+07	1.10303e+07
2029	7.21059e+06	3.17324e+06	2.17316e+06	4.89525e+06	3.52071e+06			2029	2.08771e+06	7.63978e+06	7.65245e+06	2.5034e+07	1.12332e+07
2030	7.33529e+06	3.32368e+06	2.18667e+06	5.12387e+06	3.58808e+06			2030	2.1601e+06	7.76045e+06	7.80917e+06	2.5721e+07	1.14361e+07
2031	7.45999e+06	3.47411e+06	2.20018e+06	5.3525e+06	3.67045e+06			2031	2.23249e+06	7.9099e+06	7.95912e+06	2.64081e+07	1.16416e+07
2032	7.58468e+06	3.62455e+06	2.21369e+06	5.58113e+06	3.75285e+06			2032	2.30488e+06	8.06665e+06	8.09949e+06	2.70952e+07	1.18435e+07
2033	7.70938e+06	3.77499e+06	2.2272e+06	5.80975e+06	3.8353e+06			2033	2.37727e+06	8.23608e+06	8.23262e+06	2.77822e+07	1.20447e+07
2034	7.83407e+06	3.92543e+06	2.24071e+06	6.03838e+06	3.91779e+06			2034	2.44966e+06	8.41609e+06	8.35661e+06	2.84693e+07	1.22431e+07
2035	7.95877e+06	4.07586e+06	2.25421e+06	6.26701e+06	4.00032e+06			2035	2.52205e+06	8.60549e+06	8.47261e+06	2.91564e+07	1.24389e+07
2036	8.08346e+06	4.2263e+06	2.26773e+06	6.49563e+06	4.08023e+06			2036	2.59444e+06	8.79886e+06	8.57846e+06	2.98434e+07	1.26299e+07
2037	8.20816e+06	4.37674e+06	2.28124e+06	6.72426e+06	4.16016e+06			2037	2.66683e+06	8.99732e+06	8.67262e+06	3.05305e+07	1.28153e+07
2038	8.33285e+06	4.52718e+06	2.29475e+06	6.95288e+06	4.24011e+06			2038	2.73921e+06	9.19965e+06	8.75673e+06	3.12176e+07	1.29955e+07
2039	8.45755e+06	4.67761e+06	2.30824e+06	7.18151e+06	4.32006e+06			2039	2.8116e+06	9.39915e+06	8.83472e+06	3.19046e+07	1.31712e+07
2040	8.58225e+06	4.82805e+06	2.32174e+06	7.41014e+06	4.4e+06			2040	2.88399e+06	9.61006e+06	8.9038e+06	3.25917e+07	1.33437e+07
2041	8.70694e+06	4.97849e+06	2.33525e+06	7.63876e+06	4.48517e+06			2041	2.95638e+06	9.81771e+06	8.96718e+06	3.32788e+07	1.35115e+07
2042	8.83164e+06	5.12893e+06	2.34873e+06	7.86739e+06	4.5703e+06			2042	3.02877e+06	1.00247e+07	9.02896e+06	3.39659e+07	1.36775e+07
2043	8.95633e+06	5.27936e+06	2.36218e+06	8.09602e+06	4.65539e+06			2043	3.10116e+06	1.02322e+07	9.08846e+06	3.46529e+07	1.38409e+07
2044	9.08103e+06	5.4298e+06	2.37559e+06	8.32464e+06	4.74044e+06			2044	3.17355e+06	1.04375e+07	9.14239e+06	3.534e+07	1.40002e+07
2045	9.20572e+06	5.58024e+06	2.38899e+06	8.55327e+06	4.8254e+06			2045	3.24594e+06	1.06403e+07	9.17103e+06	3.60271e+07	1.4145e+07
2046	9.33042e+06	5.73068e+06	2.40239e+06	8.78189e+06	4.90764e+06			2046	3.31833e+06	1.08428e+07	9.19621e+06	3.67141e+07	1.42869e+07
2047	9.45511e+06	5.88111e+06	2.41577e+06	9.01052e+06	4.98981e+06			2047	3.39071e+06	1.10437e+07	9.21715e+06	3.74012e+07	1.44246e+07
2048	9.57981e+06	6.03155e+06	2.42911e+06	9.23915e+06	5.07196e+06			2048	3.4631e+06	1.12458e+07	9.23553e+06	3.80883e+07	1.45598e+07
2049	9.7045e+06	6.18199e+06	2.44244e+06	9.46777e+06	5.15419e+06			2049	3.53549e+06	1.14493e+07	9.25699e+06	3.87753e+07	1.4695e+07
2050	9829200	6.33243e+06	2.45575e+06	9696400	5.23658e+06			2050	3.60788e+06	1.16549e+07	9.27876e+06	39462400	1.48295e+07

## Sheet: Figure1d
S40%	S40%												S60%													S80%														S100%
	China-EV	China-ICEV	USA-EV	USA-ICEV	Europe-EV	Europe-ICEV	India-EV	India-ICEV	The rest-EV	The Rest-ICEV				China-EV	China-ICEV	USA-EV	USA-ICEV	Europe-EV	Europe-ICEV	India-EV	India-ICEV	The rest-EV	The Rest-ICEV				China-EV	China-ICEV	USA-EV	USA-ICEV	Europe-EV	Europe-ICEV	India-EV	India-ICEV	The rest-EV	The Rest-ICEV				China-EV	China-ICEV	USA-EV	USA-ICEV	Europe-EV	Europe-ICEV	India-EV	India-ICEV	The rest-EV	The rest-ICEV
2010	4248.2	7.80138e+07	3774	2.48228e+08	15684.8	2.86008e+08	878	17949122	3834.49	2.54596e+08			2010	4248.2	7.80138e+07	3774	2.48228e+08	15684.8	2.86008e+08	878	17949122	3834.49	2.54596e+08			2010	4248.2	7.80138e+07	3774	2.48228e+08	15684.8	2.86008e+08	878	17949122	3834.49	2.54596e+08			2010	4248.2	7.80138e+07	3774	2.48228e+08	15684.8	2.86008e+08	878	17949122	3834.49	2.54596e+08
2011	12065.9	9.35509e+07	21504	248910496	32493.7	2.89499e+08	1327	20111673	19685	2.63335e+08			2011	12065.9	9.35509e+07	21504	248910496	32493.7	2.89499e+08	1327	20111673	19685	2.63335e+08			2011	12065.9	9.35509e+07	21504	248910496	32493.7	2.89499e+08	1327	20111673	19685	2.63335e+08			2011	12065.9	9.35509e+07	21504	248910496	32493.7	2.89499e+08	1327	20111673	19685	2.63335e+08
2012	25332.9	1.09195e+08	74744	2.51422e+08	77236.8	2.91806e+08	2755	2.26192e+07	47731.2	2.73777e+08			2012	25332.9	1.09195e+08	74744	2.51422e+08	77236.8	2.91806e+08	2755	2.26192e+07	47731.2	2.73777e+08			2012	25332.9	1.09195e+08	74744	2.51422e+08	77236.8	2.91806e+08	2755	2.26192e+07	47731.2	2.73777e+08			2012	25332.9	1.09195e+08	74744	2.51422e+08	77236.8	2.91806e+08	2755	2.26192e+07	47731.2	2.73777e+08
2013	46877.5	1.26654e+08	171444	252543252	154321	2.94393e+08	2946	2.48231e+07	81324.9	2.84668e+08			2013	46877.5	1.26654e+08	171444	252543252	154321	2.94393e+08	2946	2.48231e+07	81324.9	2.84668e+08			2013	46877.5	1.26654e+08	171444	252543252	154321	2.94393e+08	2946	2.48231e+07	81324.9	2.84668e+08			2013	46877.5	1.26654e+08	171444	252543252	154321	2.94393e+08	2946	2.48231e+07	81324.9	2.84668e+08
2014	126858	1.45854e+08	290279	2.57737e+08	270966	2.97048e+08	3354	26506646	132903	2.9461e+08			2014	126858	1.45854e+08	290279	2.57737e+08	270966	2.97048e+08	3354	26506646	132903	2.9461e+08			2014	126858	1.45854e+08	290279	2.57737e+08	270966	2.97048e+08	3354	26506646	132903	2.9461e+08			2014	126858	1.45854e+08	290279	2.57737e+08	270966	2.97048e+08	3354	26506646	132903	2.9461e+08
2015	455119	1.62389e+08	404252	2.6379e+08	498217	3.02112e+08	4354	28855646	173567	3.03159e+08			2015	455119	1.62389e+08	404252	2.6379e+08	498217	3.02112e+08	4354	28855646	173567	3.03159e+08			2015	455119	1.62389e+08	404252	2.6379e+08	498217	3.02112e+08	4354	28855646	173567	3.03159e+08			2015	455119	1.62389e+08	404252	2.6379e+08	498217	3.02112e+08	4354	28855646	173567	3.03159e+08
2016	939447	1.66585e+08	564942	2.63629e+08	784022	3.02327e+08	4804	2.95582e+07	216911	3.06664e+08			2016	939447	1.66585e+08	564942	2.63629e+08	784022	3.02327e+08	4804	2.95582e+07	216911	3.06664e+08			2016	939447	1.66585e+08	564942	2.63629e+08	784022	3.02327e+08	4804	2.95582e+07	216911	3.06664e+08			2016	939447	1.66585e+08	564942	2.63629e+08	784022	3.02327e+08	4804	2.95582e+07	216911	3.06664e+08
2017	1.69426e+06	1.74539e+08	765561	2.63113e+08	1.17044e+06	3.03044e+08	7000	3.0725e+07	311256	3.11816e+08			2017	1.69426e+06	1.74539e+08	765561	2.63113e+08	1.17044e+06	3.03044e+08	7000	3.0725e+07	311256	3.11816e+08			2017	1.69426e+06	1.74539e+08	765561	2.63113e+08	1.17044e+06	3.03044e+08	7000	3.0725e+07	311256	3.11816e+08			2017	1.69426e+06	1.74539e+08	765561	2.63113e+08	1.17044e+06	3.03044e+08	7000	3.0725e+07	311256	3.11816e+08
2018	2.94977e+06	1.81818e+08	1129565	2.64328e+08	1.7042e+06	3.0445e+08	9104	31868896	452144	3.17073e+08			2018	2.94977e+06	1.81818e+08	1129565	2.64328e+08	1.7042e+06	3.0445e+08	9104	31868896	452144	3.17073e+08			2018	2.94977e+06	1.81818e+08	1129565	2.64328e+08	1.7042e+06	3.0445e+08	9104	31868896	452144	3.17073e+08			2018	2.94977e+06	1.81818e+08	1129565	2.64328e+08	1.7042e+06	3.0445e+08	9104	31868896	452144	3.17073e+08
2019	4.13701e+06	1.88995e+08	1458215	265546325	2.31532e+06	3.0574e+08	11192	3.29898e+07	611994	3.22203e+08			2019	4.13701e+06	1.88995e+08	1458215	265546325	2.31532e+06	3.0574e+08	11192	3.29898e+07	611994	3.22203e+08			2019	4.13701e+06	1.88995e+08	1458215	265546325	2.31532e+06	3.0574e+08	11192	3.29898e+07	611994	3.22203e+08			2019	4.13701e+06	1.88995e+08	1458215	265546325	2.31532e+06	3.0574e+08	11192	3.29898e+07	611994	3.22203e+08
2020	5.38231e+06	2.08611e+08	1787221	2.66128e+08	3.88135e+06	3.03814e+08	12789	3.32727e+07	808175	3.21997e+08			2020	5.38231e+06	2.08611e+08	1787221	2.66128e+08	3.88135e+06	3.03814e+08	12789	3.32727e+07	808175	3.21997e+08			2020	5.38231e+06	2.08611e+08	1787221	2.66128e+08	3.88135e+06	3.03814e+08	12789	3.32727e+07	808175	3.21997e+08			2020	5.38231e+06	2.08611e+08	1787221	2.66128e+08	3.88135e+06	3.03814e+08	12789	3.32727e+07	808175	3.21997e+08
2021	7.33347e+06	2.29921e+08	2.33606e+06	2.67312e+08	5.7702e+06	3.02026e+08	204832	3.37675e+07	1.41123e+06	3.22521e+08			2021	7.68557e+06	2.29569e+08	2.4475e+06	2.672e+08	5.94386e+06	3.01852e+08	290333	3.3682e+07	1.60421e+06	3.22328e+08			2021	7.92127e+06	2.29334e+08	2.60172e+06	2.67046e+08	6.11127e+06	3.01685e+08	364916	3.36074e+07	1.79886e+06	3.22134e+08			2021	8.18635e+06	2.29069e+08	2.69365e+06	2.66954e+08	6.23686e+06	3.01559e+08	438058	3.35343e+07	1.95852e+06	3.21974e+08
2022	9.98434e+06	2.53339e+08	3.10314e+06	2.68352e+08	7.97934e+06	3.00785e+08	587308	3.46304e+07	2.39035e+06	3.23721e+08			2022	1.10406e+07	2.52282e+08	3.43747e+06	2.68018e+08	8.50031e+06	3.00264e+08	843810	3.43739e+07	2.96024e+06	3.23151e+08			2022	1.17477e+07	2.51575e+08	3.90014e+06	2.67555e+08	9.00254e+06	2.99762e+08	1.06756e+06	3.41502e+07	3.54417e+06	3.22567e+08			2022	1.2543e+07	2.5078e+08	4.17591e+06	2.67279e+08	9.37929e+06	2.99385e+08	1.28698e+06	3.39308e+07	4.02314e+06	3.22088e+08
2023	1.33304e+07	2.76934e+08	4.08644e+06	2.69184e+08	1.0505e+07	2.99545e+08	1.16017e+06	3.5867e+07	3.75402e+06	3.25922e+08			2023	1.54429e+07	2.74822e+08	4.75507e+06	2.68515e+08	1.15469e+07	2.98503e+08	1.67316e+06	3.5354e+07	4.88772e+06	3.24788e+08			2023	1.6857e+07	2.73408e+08	5.68039e+06	2.6759e+08	1.25514e+07	2.97499e+08	2.12065e+06	3.49065e+07	6.05555e+06	3.2362e+08			2023	1.84475e+07	2.71817e+08	6.23191e+06	2.67038e+08	1.33048e+07	2.96745e+08	2.55948e+06	3.44677e+07	7.01347e+06	3.22662e+08
2024	1.73636e+07	3.00406e+08	5.28336e+06	2.69799e+08	1.33418e+07	2.98163e+08	1.92327e+06	3.7453e+07	5.5009e+06	3.2898e+08			2024	2.08842e+07	2.96885e+08	6.39763e+06	2.68685e+08	1.50781e+07	2.96426e+08	2.77818e+06	3.65981e+07	7.38518e+06	3.27096e+08			2024	2.32408e+07	2.94529e+08	7.93969e+06	2.67143e+08	1.6752e+07	2.94752e+08	3.52391e+06	3.58524e+07	9.33138e+06	3.2515e+08			2024	2.58913e+07	2.91878e+08	8.85879e+06	2.66223e+08	1.80077e+07	2.93497e+08	4.25523e+06	3.51211e+07	1.09278e+07	3.23554e+08
2025	2.20731e+07	3.23583e+08	6.69066e+06	2.70204e+08	1.64818e+07	2.96595e+08	2.87621e+06	3.93899e+07	7.62893e+06	3.32678e+08			2025	2.73528e+07	3.18304e+08	8.36168e+06	2.68533e+08	1.90857e+07	2.93991e+08	4.15828e+06	3.81078e+07	1.04502e+07	3.29856e+08			2025	3.08869e+07	3.1477e+08	1.06743e+07	2.66221e+08	2.1596e+07	2.91481e+08	5.27663e+06	3.69894e+07	1.33688e+07	3.26938e+08			2025	3.48618e+07	3.10795e+08	1.20526e+07	2.64842e+08	2.34791e+07	2.89598e+08	6.37336e+06	3.58927e+07	1.57628e+07	3.24544e+08
2026	2.74444e+07	3.46336e+08	8.30433e+06	2.70403e+08	1.99147e+07	2.94823e+08	4.01814e+06	4.16881e+07	1.01349e+07	3.36763e+08			2026	3.48327e+07	3.38948e+08	1.06427e+07	2.68064e+08	2.35586e+07	2.9118e+08	5.81224e+06	3.9894e+07	1.40787e+07	3.3282e+08			2026	3.97783e+07	3.34002e+08	1.38789e+07	2.64828e+08	2.70714e+07	2.87667e+08	7.37725e+06	3.8329e+07	1.8163e+07	3.28735e+08			2026	4.53407e+07	3.2844e+08	1.58078e+07	2.62899e+08	2.97066e+07	2.85032e+08	8.912e+06	3.67942e+07	2.15131e+07	3.25385e+08
2027	3.34588e+07	3.68552e+08	1.01195e+07	2.70392e+08	2.36267e+07	2.92824e+08	5.3475e+06	4.43593e+07	1.30141e+07	3.411e+08			2027	4.33024e+07	3.58709e+08	1.3235e+07	2.67277e+08	2.84815e+07	2.87969e+08	7.73782e+06	4.1969e+07	1.82644e+07	3.35849e+08			2027	4.98915e+07	3.5212e+08	1.75466e+07	2.62965e+08	3.31617e+07	2.83289e+08	9.82292e+06	3.98839e+07	2.3706e+07	3.30408e+08			2027	5.73025e+07	3.44709e+08	2.01165e+07	2.60395e+08	3.66727e+07	2.79778e+08	1.18677e+07	3.78391e+07	2.81695e+07	3.25944e+08
2028	4.00931e+07	3.90125e+08	1.21301e+07	2.70173e+08	2.76005e+07	2.90584e+08	6.86173e+06	4.74158e+07	1.62596e+07	3.45601e+08			2028	5.27339e+07	3.77484e+08	1.6131e+07	2.66172e+08	3.3835e+07	2.8435e+08	9.9313e+06	4.43462e+07	2.29979e+07	3.38863e+08			2028	6.11954e+07	3.69022e+08	2.16678e+07	2.60635e+08	3.98452e+07	2.78339e+08	1.26089e+07	4.16686e+07	2.99858e+07	3.31875e+08			2028	7.07123e+07	3.59506e+08	2.49679e+07	2.57335e+08	4.43538e+07	2.73831e+08	1.52347e+07	3.90428e+07	3.57177e+07	3.26143e+08
2029	4.73189e+07	4.10944e+08	1.43291e+07	2.69752e+08	3.18153e+07	2.88101e+08	8.55689e+06	5.08712e+07	1.98617e+07	3.50207e+08			2029	6.30916e+07	3.95171e+08	1.93212e+07	2.64759e+08	3.95944e+07	2.80322e+08	1.2387e+07	4.70411e+07	2.82656e+07	3.41803e+08			2029	7.36496e+07	3.84613e+08	2.62298e+07	2.57851e+08	4.70936e+07	2.72822e+08	1.5728e+07	4.37001e+07	3.69848e+07	3.33084e+08			2029	8.55244e+07	3.72739e+08	3.03476e+07	2.53733e+08	5.27193e+07	2.67197e+08	1.90044e+07	4.04237e+07	4.41369e+07	3.25932e+08
2030	5.51031e+07	4.30903e+08	1.67078e+07	2.69138e+08	3.62463e+07	2.85383e+08	1.04274e+07	5.47387e+07	2.38073e+07	3.54628e+08			2030	7.4332e+07	4.11674e+08	2.27938e+07	2.63052e+08	4.573e+07	2.75899e+08	1.50967e+07	5.00693e+07	3.40489e+07	3.44387e+08			2030	8.72035e+07	3.98803e+08	3.12163e+07	2.54629e+08	5.48725e+07	2.66756e+08	1.91698e+07	4.59962e+07	4.46787e+07	3.33757e+08			2030	1.0168e+08	3.84326e+08	3.62364e+07	2.49609e+08	6.17309e+07	2.59898e+08	2.31642e+07	4.20018e+07	5.33979e+07	3.25038e+08
2031	6.34076e+07	4.49902e+08	1.92562e+07	2.68341e+08	4.08657e+07	2.82467e+08	1.24655e+07	5.90306e+07	2.80794e+07	3.59205e+08			2031	8.64028e+07	4.26907e+08	2.65343e+07	2.61063e+08	5.2207e+07	2.71126e+08	1.80494e+07	5.34467e+07	4.03232e+07	3.46961e+08			2031	1.01795e+08	4.11514e+08	3.66065e+07	2.50991e+08	6.31403e+07	2.60193e+08	2.29203e+07	4.85758e+07	5.3035e+07	3.34249e+08			2031	1.19108e+08	3.94202e+08	4.26098e+07	2.44987e+08	7.1342e+07	2.51991e+08	2.7697e+07	4.3799e+07	6.34621e+07	3.23822e+08
2032	7.21901e+07	4.67854e+08	2.19625e+07	2.67366e+08	4.56133e+07	2.79401e+08	1.46613e+07	6.37576e+07	3.26568e+07	3.63842e+08			2032	9.92434e+07	4.408e+08	3.05249e+07	2.58804e+08	5.89656e+07	2.66048e+08	2.12307e+07	5.71883e+07	4.70575e+07	3.49441e+08			2032	1.17352e+08	4.22691e+08	4.23747e+07	2.46954e+08	7.18195e+07	2.53194e+08	2.69612e+07	5.14578e+07	6.20127e+07	3.34486e+08			2032	1.3772e+08	4.02324e+08	4.94374e+07	2.39891e+08	8.1418e+07	2.43596e+08	3.25809e+07	4.5838e+07	7.42799e+07	3.22218e+08
2033	8.14043e+07	4.84688e+08	2.49236e+07	2.66106e+08	5.04979e+07	2.76152e+08	1.71232e+07	6.88079e+07	3.77659e+07	3.68265e+08			2033	1.12785e+08	4.53307e+08	3.49169e+07	2.56113e+08	6.59826e+07	2.60667e+08	2.48159e+07	6.11151e+07	5.46055e+07	3.51426e+08			2033	1.33791e+08	4.32302e+08	4.86535e+07	2.42376e+08	8.08958e+07	2.45754e+08	3.15487e+07	5.43823e+07	7.20787e+07	3.33952e+08			2033	1.57416e+08	4.08676e+08	5.69284e+07	2.34101e+08	9.20495e+07	2.346e+08	3.81561e+07	4.77749e+07	8.64773e+07	3.19554e+08
2034	9.12651e+07	5.00088e+08	2.81495e+07	2.64542e+08	5.55085e+07	2.7273e+08	1.98647e+07	7.41596e+07	4.34291e+07	3.72408e+08			2034	1.27372e+08	4.63981e+08	3.97264e+07	2.52965e+08	7.32501e+07	2.54988e+08	2.88258e+07	6.51984e+07	6.3002e+07	3.52835e+08			2034	1.51726e+08	4.39627e+08	5.54628e+07	2.37229e+08	9.03646e+07	2.37874e+08	3.67121e+07	5.73121e+07	8.32799e+07	3.32557e+08			2034	1.7905e+08	4.12303e+08	6.5111e+07	2.27581e+08	1.03238e+08	2.25e+08	4.44604e+07	4.95638e+07	1.00116e+08	3.15721e+08
2035	1.01783e+08	5.13963e+08	3.16501e+07	2.62657e+08	6.06342e+07	2.69137e+08	2.28999e+07	7.97868e+07	4.96687e+07	3.76208e+08			2035	1.43024e+08	4.72722e+08	4.49693e+07	2.49338e+08	8.07616e+07	2.4901e+08	3.32815e+07	6.94052e+07	7.22827e+07	3.53594e+08			2035	1.71204e+08	4.44542e+08	6.28235e+07	2.31484e+08	1.00221e+08	2.2955e+08	4.24813e+07	6.02055e+07	9.56641e+07	3.30213e+08			2035	2.02685e+08	4.13061e+08	7.4014e+07	2.20293e+08	1.14986e+08	2.14786e+08	5.15323e+07	5.11544e+07	1.15258e+08	3.10619e+08
2036	1.12966e+08	5.26242e+08	3.54357e+07	2.60441e+08	6.58641e+07	2.65382e+08	2.62432e+07	8.56599e+07	5.65002e+07	3.7958e+08			2036	1.59755e+08	4.79453e+08	5.06608e+07	2.45215e+08	8.85104e+07	2.42736e+08	3.82051e+07	7.3698e+07	8.24721e+07	3.53608e+08			2036	1.92265e+08	4.46943e+08	7.07568e+07	2.25119e+08	1.10459e+08	2.20787e+08	4.88878e+07	6.30153e+07	1.09264e+08	3.26816e+08			2036	2.28382e+08	4.10826e+08	8.36675e+07	2.12209e+08	1.27291e+08	2.03956e+08	5.94128e+07	5.24903e+07	1.31956e+08	3.04124e+08
2037	1.24819e+08	5.36873e+08	3.95174e+07	2.57881e+08	7.11866e+07	2.61472e+08	2.99095e+07	9.17463e+07	6.39482e+07	3.82476e+08			2037	1.77574e+08	4.84119e+08	5.68165e+07	2.40582e+08	9.64893e+07	2.3617e+08	4.36201e+07	7.80357e+07	9.36147e+07	3.5281e+08			2037	2.14945e+08	4.46747e+08	7.92848e+07	2.18114e+08	1.2107e+08	2.11589e+08	5.59662e+07	6.56897e+07	1.2414e+08	3.22284e+08			2037	2.56198e+08	4.05495e+08	9.41027e+07	2.03296e+08	1.4015e+08	1.92509e+08	6.81465e+07	5.35094e+07	1.50289e+08	2.96136e+08
2038	1.37346e+08	5.45815e+08	4.39071e+07	2.54969e+08	7.65882e+07	2.57424e+08	3.3915e+07	9.80106e+07	7.20393e+07	3.84844e+08			2038	1.96482e+08	4.86679e+08	6.3453e+07	2.35423e+08	1.04688e+08	2.29324e+08	4.95526e+07	8.2373e+07	1.05759e+08	3.51124e+08			2038	2.39284e+08	4.43877e+08	8.84301e+07	2.10446e+08	1.3204e+08	2.01973e+08	6.37547e+07	6.8171e+07	1.40359e+08	3.16524e+08			2038	2.86196e+08	3.96965e+08	1.05353e+08	1.93524e+08	1.53556e+08	1.80457e+08	7.77837e+07	5.41419e+07	1.70342e+08	2.86541e+08
2039	1.50547e+08	5.53036e+08	4.86179e+07	2.51695e+08	8.20528e+07	2.53241e+08	3.82767e+07	1.04415e+08	8.08028e+07	3.86625e+08			2039	2.16482e+08	4.87102e+08	7.05881e+07	2.29725e+08	1.1309e+08	2.22203e+08	5.6031e+07	8.66605e+07	1.18957e+08	3.48471e+08			2039	2.65322e+08	4.38262e+08	9.82146e+07	2.02098e+08	1.43346e+08	1.91947e+08	7.22959e+07	7.03956e+07	1.57991e+08	3.09437e+08			2039	3.18447e+08	3.85136e+08	1.17451e+08	1.82862e+08	1.67492e+08	1.67801e+08	8.83807e+07	5.43108e+07	1.92208e+08	2.75221e+08
2040	1.64428e+08	5.58504e+08	5.36641e+07	2.48047e+08	8.75604e+07	2.48943e+08	4.30126e+07	1.10919e+08	9.02705e+07	3.8776e+08			2040	2.37577e+08	4.85356e+08	7.82418e+07	2.23469e+08	1.21674e+08	2.14829e+08	6.30866e+07	9.08451e+07	1.33266e+08	3.44765e+08			2040	2.93112e+08	4.29821e+08	1.08659e+08	1.93052e+08	1.54959e+08	1.81544e+08	8.16372e+07	7.22945e+07	1.77113e+08	3.00918e+08			2040	3.5304e+08	3.69893e+08	1.30431e+08	1.7128e+08	1.81938e+08	1.54566e+08	1.00001e+08	5.39309e+07	2.1599e+08	2.62041e+08
2041	1.78993e+08	5.62194e+08	5.90609e+07	2.44011e+08	9.30862e+07	2.44555e+08	4.81415e+07	1.17481e+08	1.00477e+08	3.8822e+08			2041	2.59776e+08	4.81412e+08	8.64364e+07	2.16636e+08	1.30406e+08	2.07234e+08	7.07526e+07	9.48701e+07	1.48744e+08	3.39953e+08			2041	3.22717e+08	4.1847e+08	1.19781e+08	1.83292e+08	1.66837e+08	1.70803e+08	9.18294e+07	7.37932e+07	1.97804e+08	2.90894e+08			2041	3.90082e+08	3.51105e+08	1.44326e+08	1.58746e+08	1.96859e+08	1.40781e+08	1.12712e+08	5.29103e+07	2.41798e+08	2.46899e+08
2042	1.94252e+08	5.64087e+08	6.48238e+07	2.39577e+08	9.85998e+07	2.40103e+08	5.36825e+07	1.24059e+08	1.11461e+08	3.8793e+08			2042	2.83098e+08	4.75241e+08	9.51964e+07	2.09205e+08	1.39243e+08	1.9946e+08	7.9064e+07	9.86778e+07	1.65452e+08	3.33939e+08			2042	3.54219e+08	4.0412e+08	1.31593e+08	1.72808e+08	1.78928e+08	1.59775e+08	1.02926e+08	7.48156e+07	2.20142e+08	2.79249e+08			2042	4.29704e+08	3.28635e+08	1.59166e+08	1.45235e+08	2.12216e+08	1.26486e+08	1.26589e+08	5.1153e+07	2.69746e+08	2.29645e+08
2043	2.10216e+08	5.64173e+08	7.09685e+07	2.34732e+08	1.04066e+08	2.35621e+08	5.96551e+07	1.30613e+08	1.23258e+08	3.86821e+08			2043	3.07571e+08	4.66818e+08	1.04548e+08	2.01153e+08	1.48129e+08	1.91558e+08	8.80558e+07	1.02212e+08	1.83449e+08	3.2663e+08			2043	3.87709e+08	3.86679e+08	1.44106e+08	1.61595e+08	1.91168e+08	1.48519e+08	1.14982e+08	7.52866e+07	2.44206e+08	2.65873e+08			2043	4.72054e+08	3.02335e+08	1.74977e+08	1.30723e+08	2.27958e+08	1.11729e+08	1.41705e+08	4.85637e+07	2.99948e+08	2.10131e+08
2044	2.26902e+08	5.62446e+08	7.75098e+07	2.29464e+08	1.09447e+08	2.31149e+08	6.60782e+07	1.37103e+08	1.35908e+08	3.84829e+08			2044	3.33235e+08	4.56112e+08	1.14517e+08	1.92457e+08	1.57006e+08	1.8359e+08	9.77621e+07	1.05419e+08	2.02792e+08	3.17945e+08			2044	4.23293e+08	3.66054e+08	1.57323e+08	1.49652e+08	2.03491e+08	1.37105e+08	1.28048e+08	7.51323e+07	2.70067e+08	2.5067e+08			2044	5.17297e+08	2.72051e+08	1.91781e+08	1.15193e+08	2.44031e+08	9.65648e+07	1.58133e+08	4.50482e+07	3.32517e+08	1.8822e+08
2045	2.44337e+08	5.58893e+08	8.44618e+07	2.23764e+08	1.14705e+08	2.26725e+08	7.29706e+07	1.43487e+08	1.49447e+08	3.8189e+08			2045	3.60142e+08	4.43088e+08	1.25131e+08	1.83095e+08	1.65812e+08	1.75618e+08	1.08215e+08	1.08243e+08	2.23533e+08	3.07804e+08			2045	4.6108e+08	3.4215e+08	1.71248e+08	1.36978e+08	2.15831e+08	1.25598e+08	1.42177e+08	7.42815e+07	2.97792e+08	2.33544e+08			2045	5.65623e+08	2.37607e+08	2.09599e+08	9.86266e+07	2.60383e+08	8.10461e+07	1.75943e+08	4.05156e+07	3.67557e+08	1.6378e+08
2046	2.62598e+08	5.53461e+08	9.18377e+07	2.17625e+08	1.19806e+08	2.22383e+08	8.03509e+07	1.49726e+08	1.6391e+08	3.77943e+08			2046	3.88435e+08	4.27624e+08	1.36414e+08	1.73048e+08	1.74494e+08	1.67694e+08	1.19446e+08	1.10631e+08	2.45721e+08	2.96133e+08			2046	5.01301e+08	3.14758e+08	1.85887e+08	1.23575e+08	2.28134e+08	1.14055e+08	1.57412e+08	7.2665e+07	3.27445e+08	2.14409e+08			2046	6.17397e+08	1.98662e+08	2.28452e+08	8.1011e+07	2.76973e+08	6.52157e+07	1.95197e+08	3.48796e+07	4.05168e+08	1.36686e+08
2047	2.81721e+08	5.46143e+08	9.96504e+07	2.11038e+08	1.24724e+08	2.18156e+08	8.82369e+07	1.55779e+08	1.7933e+08	3.72923e+08			2047	4.18187e+08	4.09677e+08	1.48392e+08	1.62296e+08	1.83015e+08	1.59865e+08	1.31482e+08	1.12534e+08	2.69404e+08	2.8285e+08			2047	5.44099e+08	2.83766e+08	2.01252e+08	1.09436e+08	2.40362e+08	1.02518e+08	1.73796e+08	7.02201e+07	3.59084e+08	1.93169e+08			2047	6.728e+08	1.55065e+08	2.48364e+08	6.23244e+07	2.93775e+08	4.91052e+07	2.15953e+08	2.80624e+07	4.45439e+08	1.06814e+08
2048	3.01751e+08	5.36934e+08	1.07913e+08	2.03994e+08	1.29445e+08	2.14058e+08	9.66459e+07	1.61611e+08	1.95737e+08	3.66796e+08			2048	4.49482e+08	3.89203e+08	1.61086e+08	1.5082e+08	1.91356e+08	1.52147e+08	1.44349e+08	1.13907e+08	2.94625e+08	2.67908e+08			2048	5.89614e+08	2.49071e+08	2.17361e+08	9.45459e+07	2.52502e+08	9.10008e+07	1.91365e+08	6.68914e+07	3.92769e+08	1.69764e+08			2048	7.32019e+08	1.06666e+08	2.69366e+08	4.25406e+07	3.10786e+08	3.27165e+07	2.3826e+08	1.9997e+07	4.88453e+08	7.40795e+07
2049	3.22723e+08	5.25846e+08	1.16637e+08	1.96484e+08	1.33961e+08	2.10102e+08	1.05595e+08	1.67189e+08	2.13158e+08	3.59523e+08			2049	4.82384e+08	3.66186e+08	1.74518e+08	1.38603e+08	1.99515e+08	1.44548e+08	1.58072e+08	1.14711e+08	3.2143e+08	2.5125e+08			2049	6.37954e+08	2.10615e+08	2.3424e+08	7.88812e+07	2.6456e+08	7.95038e+07	2.10154e+08	6.26298e+07	4.28558e+08	1.44123e+08			2049	7.95216e+08	5.33533e+07	2.91494e+08	2.16276e+07	3.28022e+08	1.60418e+07	2.62159e+08	1.06251e+07	5.34289e+08	3.83916e+07
2050	3.44671e+08	5.12771e+08	1.25836e+08	1.88472e+08	1.38273e+08	2.06247e+08	1.15098e+08	1.72484e+08	2.31617e+08	3.51051e+08			2050	5.16951e+08	3.40491e+08	1.88707e+08	1.25601e+08	2.07506e+08	1.37014e+08	1.72674e+08	1.14908e+08	3.49861e+08	2.32808e+08			2050	6.89212e+08	1.68231e+08	2.51922e+08	6.23858e+07	2.76555e+08	6.7965e+07	2.30192e+08	5.73901e+07	4.66507e+08	1.16161e+08			2050	8.62522e+08	0	3.14787e+08	0	3.45509e+08	0	2.87688e+08	0	5.83017e+08	0

## Sheet: Figure1e
China											USA											Europe											India											The rest
	S40%-ICEV	S60%_ICEV	S80%-ICEV	S100%-ICEV	S40%_EV	S60%-EV	S80%-EV	S100%-EV				S40%-ICEV	S60%_ICEV	S80%-ICEV	S100%-ICEV	S40%_EV	S60%-EV	S80%-EV	S100%-EV				S40%-ICEV	S60%_ICEV	S80%-ICEV	S100%-ICEV	S40%_EV	S60%-EV	S80%-EV	S100%-EV				S40%-ICEV	S60%_ICEV	S80%-ICEV	S100%-ICEV	S40%_EV	S60%-EV	S80%-EV	S100%-EV				S40%-ICEV	S60%-ICEV	S80%-ICEV	S100%-ICEV	S40%-EV
2010	7.80138e+07	7.80138e+07	7.80138e+07	7.80138e+07	4248.2	4248.2	4248.2	4248.2			2010	2.48228e+08	2.48228e+08	2.48228e+08	2.48228e+08	3774	3774	3774	3774			2010	2.86008e+08	2.86008e+08	2.86008e+08	2.86008e+08	15684.8	15684.8	15684.8	15684.8			2010	17949122	17949122	17949122	17949122	878	878	878	878			2010	2.54596e+08	2.54596e+08	2.54596e+08	2.54596e+08	3834.49
2011	9.35509e+07	9.35509e+07	9.35509e+07	9.35509e+07	12065.9	12065.9	12065.9	12065.9			2011	248910496	248910496	248910496	248910496	21504	21504	21504	21504			2011	2.89499e+08	2.89499e+08	2.89499e+08	2.89499e+08	32493.7	32493.7	32493.7	32493.7			2011	20111673	20111673	20111673	20111673	1327	1327	1327	1327			2011	2.63335e+08	2.63335e+08	2.63335e+08	2.63335e+08	19685
2012	1.09195e+08	1.09195e+08	1.09195e+08	1.09195e+08	25332.9	25332.9	25332.9	25332.9			2012	2.51422e+08	2.51422e+08	2.51422e+08	2.51422e+08	74744	74744	74744	74744			2012	2.91806e+08	2.91806e+08	2.91806e+08	2.91806e+08	77236.8	77236.8	77236.8	77236.8			2012	2.26192e+07	2.26192e+07	2.26192e+07	2.26192e+07	2755	2755	2755	2755			2012	2.73777e+08	2.73777e+08	2.73777e+08	2.73777e+08	47731.2
2013	1.26654e+08	1.26654e+08	1.26654e+08	1.26654e+08	46877.5	46877.5	46877.5	46877.5			2013	252543252	252543252	252543252	252543252	171444	171444	171444	171444			2013	2.94393e+08	2.94393e+08	2.94393e+08	2.94393e+08	154321	154321	154321	154321			2013	2.48231e+07	2.48231e+07	2.48231e+07	2.48231e+07	2946	2946	2946	2946			2013	2.84668e+08	2.84668e+08	2.84668e+08	2.84668e+08	81324.9
2014	1.45854e+08	1.45854e+08	1.45854e+08	1.45854e+08	126858	126858	126858	126858			2014	2.57737e+08	2.57737e+08	2.57737e+08	2.57737e+08	290279	290279	290279	290279			2014	2.97048e+08	2.97048e+08	2.97048e+08	2.97048e+08	270966	270966	270966	270966			2014	26506646	26506646	26506646	26506646	3354	3354	3354	3354			2014	2.9461e+08	2.9461e+08	2.9461e+08	2.9461e+08	132903
2015	1.62389e+08	1.62389e+08	1.62389e+08	1.62389e+08	455119	455119	455119	455119			2015	2.6379e+08	2.6379e+08	2.6379e+08	2.6379e+08	404252	404252	404252	404252			2015	3.02112e+08	3.02112e+08	3.02112e+08	3.02112e+08	498217	498217	498217	498217			2015	28855646	28855646	28855646	28855646	4354	4354	4354	4354			2015	3.03159e+08	3.03159e+08	3.03159e+08	3.03159e+08	173567
2016	1.66585e+08	1.66585e+08	1.66585e+08	1.66585e+08	939447	939447	939447	939447			2016	2.63629e+08	2.63629e+08	2.63629e+08	2.63629e+08	564942	564942	564942	564942			2016	3.02327e+08	3.02327e+08	3.02327e+08	3.02327e+08	784022	784022	784022	784022			2016	2.95582e+07	2.95582e+07	2.95582e+07	2.95582e+07	4804	4804	4804	4804			2016	3.06664e+08	3.06664e+08	3.06664e+08	3.06664e+08	216911
2017	1.74539e+08	1.74539e+08	1.74539e+08	1.74539e+08	1.69426e+06	1.69426e+06	1.69426e+06	1.69426e+06			2017	2.63113e+08	2.63113e+08	2.63113e+08	2.63113e+08	765561	765561	765561	765561			2017	3.03044e+08	3.03044e+08	3.03044e+08	3.03044e+08	1.17044e+06	1.17044e+06	1.17044e+06	1.17044e+06			2017	3.0725e+07	3.0725e+07	3.0725e+07	3.0725e+07	7000	7000	7000	7000			2017	3.11816e+08	3.11816e+08	3.11816e+08	3.11816e+08	311256
2018	1.81818e+08	1.81818e+08	1.81818e+08	1.81818e+08	2.94977e+06	2.94977e+06	2.94977e+06	2.94977e+06			2018	2.64328e+08	2.64328e+08	2.64328e+08	2.64328e+08	1129565	1129565	1129565	1129565			2018	3.0445e+08	3.0445e+08	3.0445e+08	3.0445e+08	1.7042e+06	1.7042e+06	1.7042e+06	1.7042e+06			2018	31868896	31868896	31868896	31868896	9104	9104	9104	9104			2018	3.17073e+08	3.17073e+08	3.17073e+08	3.17073e+08	452144
2019	1.88995e+08	1.88995e+08	1.88995e+08	1.88995e+08	4.13701e+06	4.13701e+06	4.13701e+06	4.13701e+06			2019	265546325	265546325	265546325	265546325	1458215	1458215	1458215	1458215			2019	3.0574e+08	3.0574e+08	3.0574e+08	3.0574e+08	2.31532e+06	2.31532e+06	2.31532e+06	2.31532e+06			2019	3.29898e+07	3.29898e+07	3.29898e+07	3.29898e+07	11192	11192	11192	11192			2019	3.22203e+08	3.22203e+08	3.22203e+08	3.22203e+08	611994
2020	2.08611e+08	2.08611e+08	2.08611e+08	2.08611e+08	5.38231e+06	5.38231e+06	5.38231e+06	5.38231e+06			2020	2.66128e+08	2.66128e+08	2.66128e+08	2.66128e+08	1787221	1787221	1787221	1787221			2020	3.03814e+08	3.03814e+08	3.03814e+08	3.03814e+08	3.88135e+06	3.88135e+06	3.88135e+06	3.88135e+06			2020	3.32727e+07	3.32727e+07	3.32727e+07	3.32727e+07	12789	12789	12789	12789			2020	3.21997e+08	3.21997e+08	3.21997e+08	3.21997e+08	808175
2021	2.29921e+08	2.29569e+08	2.29334e+08	2.29069e+08	7.33347e+06	7.68557e+06	7.92127e+06	8.18635e+06			2021	2.67312e+08	2.672e+08	2.67046e+08	2.66954e+08	2.33606e+06	2.4475e+06	2.60172e+06	2.69365e+06			2021	3.02026e+08	3.01852e+08	3.01685e+08	3.01559e+08	5.7702e+06	5.94386e+06	6.11127e+06	6.23686e+06			2021	3.37675e+07	3.3682e+07	3.36074e+07	3.35343e+07	204832	290333	364916	438058			2021	3.22508e+08	3.22328e+08	3.22134e+08	3.21974e+08	1.41123e+06
2022	2.53339e+08	2.52282e+08	2.51575e+08	2.5078e+08	9.98434e+06	1.10406e+07	1.17477e+07	1.2543e+07			2022	2.68352e+08	2.68018e+08	2.67555e+08	2.67279e+08	3.10314e+06	3.43747e+06	3.90014e+06	4.17591e+06			2022	3.00785e+08	3.00264e+08	2.99762e+08	2.99385e+08	7.97934e+06	8.50031e+06	9.00254e+06	9.37929e+06			2022	3.46304e+07	3.43739e+07	3.41502e+07	3.39308e+07	587308	843810	1.06756e+06	1.28698e+06			2022	3.2369e+08	3.23151e+08	3.22567e+08	3.22088e+08	2.39035e+06
2023	2.76934e+08	2.74822e+08	2.73408e+08	2.71817e+08	1.33304e+07	1.54429e+07	1.6857e+07	1.84475e+07			2023	2.69184e+08	2.68515e+08	2.6759e+08	2.67038e+08	4.08644e+06	4.75507e+06	5.68039e+06	6.23191e+06			2023	2.99545e+08	2.98503e+08	2.97499e+08	2.96745e+08	1.0505e+07	1.15469e+07	1.25514e+07	1.33048e+07			2023	3.5867e+07	3.5354e+07	3.49065e+07	3.44677e+07	1.16017e+06	1.67316e+06	2.12065e+06	2.55948e+06			2023	3.25867e+08	3.24788e+08	3.2362e+08	3.22662e+08	3.75402e+06
2024	3.00406e+08	2.96885e+08	2.94529e+08	2.91878e+08	1.73636e+07	2.08842e+07	2.32408e+07	2.58913e+07			2024	2.69799e+08	2.68685e+08	2.67143e+08	2.66223e+08	5.28336e+06	6.39763e+06	7.93969e+06	8.85879e+06			2024	2.98163e+08	2.96426e+08	2.94752e+08	2.93497e+08	1.33418e+07	1.50781e+07	1.6752e+07	1.80077e+07			2024	3.7453e+07	3.65981e+07	3.58524e+07	3.51211e+07	1.92327e+06	2.77818e+06	3.52391e+06	4.25523e+06			2024	3.28894e+08	3.27096e+08	3.2515e+08	3.23554e+08	5.5009e+06
2025	3.23583e+08	3.18304e+08	3.1477e+08	3.10795e+08	2.20731e+07	2.73528e+07	3.08869e+07	3.48618e+07			2025	2.70204e+08	2.68533e+08	2.66221e+08	2.64842e+08	6.69066e+06	8.36168e+06	1.06743e+07	1.20526e+07			2025	2.96595e+08	2.93991e+08	2.91481e+08	2.89598e+08	1.64818e+07	1.90857e+07	2.1596e+07	2.34791e+07			2025	3.93899e+07	3.81078e+07	3.69894e+07	3.58927e+07	2.87621e+06	4.15828e+06	5.27663e+06	6.37336e+06			2025	3.32552e+08	3.29856e+08	3.26938e+08	3.24544e+08	7.62893e+06
2026	3.46336e+08	3.38948e+08	3.34002e+08	3.2844e+08	2.74444e+07	3.48327e+07	3.97783e+07	4.53407e+07			2026	2.70403e+08	2.68064e+08	2.64828e+08	2.62899e+08	8.30433e+06	1.06427e+07	1.38789e+07	1.58078e+07			2026	2.94823e+08	2.9118e+08	2.87667e+08	2.85032e+08	1.99147e+07	2.35586e+07	2.70714e+07	2.97066e+07			2026	4.16881e+07	3.9894e+07	3.8329e+07	3.67942e+07	4.01814e+06	5.81224e+06	7.37725e+06	8.912e+06			2026	3.36592e+08	3.3282e+08	3.28735e+08	3.25385e+08	1.01349e+07
2027	3.68552e+08	3.58709e+08	3.5212e+08	3.44709e+08	3.34588e+07	4.33024e+07	4.98915e+07	5.73025e+07			2027	2.70392e+08	2.67277e+08	2.62965e+08	2.60395e+08	1.01195e+07	1.3235e+07	1.75466e+07	2.01165e+07			2027	2.92824e+08	2.87969e+08	2.83289e+08	2.79778e+08	2.36267e+07	2.84815e+07	3.31617e+07	3.66727e+07			2027	4.43593e+07	4.1969e+07	3.98839e+07	3.78391e+07	5.3475e+06	7.73782e+06	9.82292e+06	1.18677e+07			2027	3.40875e+08	3.35849e+08	3.30408e+08	3.25944e+08	1.30141e+07
2028	3.90125e+08	3.77484e+08	3.69022e+08	3.59506e+08	4.00931e+07	5.27339e+07	6.11954e+07	7.07123e+07			2028	2.70173e+08	2.66172e+08	2.60635e+08	2.57335e+08	1.21301e+07	1.6131e+07	2.16678e+07	2.49679e+07			2028	2.90584e+08	2.8435e+08	2.78339e+08	2.73831e+08	2.76005e+07	3.3835e+07	3.98452e+07	4.43538e+07			2028	4.74158e+07	4.43462e+07	4.16686e+07	3.90428e+07	6.86173e+06	9.9313e+06	1.26089e+07	1.52347e+07			2028	3.45317e+08	3.38863e+08	3.31875e+08	3.26143e+08	1.62596e+07
2029	4.10944e+08	3.95171e+08	3.84613e+08	3.72739e+08	4.73189e+07	6.30916e+07	7.36496e+07	8.55244e+07			2029	2.69752e+08	2.64759e+08	2.57851e+08	2.53733e+08	1.43291e+07	1.93212e+07	2.62298e+07	3.03476e+07			2029	2.88101e+08	2.80322e+08	2.72822e+08	2.67197e+08	3.18153e+07	3.95944e+07	4.70936e+07	5.27193e+07			2029	5.08712e+07	4.70411e+07	4.37001e+07	4.04237e+07	8.55689e+06	1.2387e+07	1.5728e+07	1.90044e+07			2029	3.49857e+08	3.41803e+08	3.33084e+08	3.25932e+08	1.98617e+07
2030	4.30903e+08	4.11674e+08	3.98803e+08	3.84326e+08	5.51031e+07	7.4332e+07	8.72035e+07	1.0168e+08			2030	2.69138e+08	2.63052e+08	2.54629e+08	2.49609e+08	1.67078e+07	2.27938e+07	3.12163e+07	3.62364e+07			2030	2.85383e+08	2.75899e+08	2.66756e+08	2.59898e+08	3.62463e+07	4.573e+07	5.48725e+07	6.17309e+07			2030	5.47387e+07	5.00693e+07	4.59962e+07	4.20018e+07	1.04274e+07	1.50967e+07	1.91698e+07	2.31642e+07			2030	3.54205e+08	3.44387e+08	3.33757e+08	3.25038e+08	2.38073e+07
2031	4.49902e+08	4.26907e+08	4.11514e+08	3.94202e+08	6.34076e+07	8.64028e+07	1.01795e+08	1.19108e+08			2031	2.68341e+08	2.61063e+08	2.50991e+08	2.44987e+08	1.92562e+07	2.65343e+07	3.66065e+07	4.26098e+07			2031	2.82467e+08	2.71126e+08	2.60193e+08	2.51991e+08	4.08657e+07	5.2207e+07	6.31403e+07	7.1342e+07			2031	5.90306e+07	5.34467e+07	4.85758e+07	4.3799e+07	1.24655e+07	1.80494e+07	2.29203e+07	2.7697e+07			2031	3.58702e+08	3.46961e+08	3.34249e+08	3.23822e+08	2.80794e+07
2032	4.67854e+08	4.408e+08	4.22691e+08	4.02324e+08	7.21901e+07	9.92434e+07	1.17352e+08	1.3772e+08			2032	2.67366e+08	2.58804e+08	2.46954e+08	2.39891e+08	2.19625e+07	3.05249e+07	4.23747e+07	4.94374e+07			2032	2.79401e+08	2.66048e+08	2.53194e+08	2.43596e+08	4.56133e+07	5.89656e+07	7.18195e+07	8.1418e+07			2032	6.37576e+07	5.71883e+07	5.14578e+07	4.5838e+07	1.46613e+07	2.12307e+07	2.69612e+07	3.25809e+07			2032	3.63254e+08	3.49441e+08	3.34486e+08	3.22218e+08	3.26568e+07
2033	4.84688e+08	4.53307e+08	4.32302e+08	4.08676e+08	8.14043e+07	1.12785e+08	1.33791e+08	1.57416e+08			2033	2.66106e+08	2.56113e+08	2.42376e+08	2.34101e+08	2.49236e+07	3.49169e+07	4.86535e+07	5.69284e+07			2033	2.76152e+08	2.60667e+08	2.45754e+08	2.346e+08	5.04979e+07	6.59826e+07	8.08958e+07	9.20495e+07			2033	6.88079e+07	6.11151e+07	5.43823e+07	4.77749e+07	1.71232e+07	2.48159e+07	3.15487e+07	3.81561e+07			2033	3.67587e+08	3.51426e+08	3.33952e+08	3.19554e+08	3.77659e+07
2034	5.00088e+08	4.63981e+08	4.39627e+08	4.12303e+08	9.12651e+07	1.27372e+08	1.51726e+08	1.7905e+08			2034	2.64542e+08	2.52965e+08	2.37229e+08	2.27581e+08	2.81495e+07	3.97264e+07	5.54628e+07	6.5111e+07			2034	2.7273e+08	2.54988e+08	2.37874e+08	2.25e+08	5.55085e+07	7.32501e+07	9.03646e+07	1.03238e+08			2034	7.41596e+07	6.51984e+07	5.73121e+07	4.95638e+07	1.98647e+07	2.88258e+07	3.67121e+07	4.44604e+07			2034	3.71635e+08	3.52835e+08	3.32557e+08	3.15721e+08	4.34291e+07
2035	5.13963e+08	4.72722e+08	4.44542e+08	4.13061e+08	1.01783e+08	1.43024e+08	1.71204e+08	2.02685e+08			2035	2.62657e+08	2.49338e+08	2.31484e+08	2.20293e+08	3.16501e+07	4.49693e+07	6.28235e+07	7.4014e+07			2035	2.69137e+08	2.4901e+08	2.2955e+08	2.14786e+08	6.06342e+07	8.07616e+07	1.00221e+08	1.14986e+08			2035	7.97868e+07	6.94052e+07	6.02055e+07	5.11544e+07	2.28999e+07	3.32815e+07	4.24813e+07	5.15323e+07			2035	3.75337e+08	3.53594e+08	3.30213e+08	3.10619e+08	4.96687e+07
2036	5.26242e+08	4.79453e+08	4.46943e+08	4.10826e+08	1.12966e+08	1.59755e+08	1.92265e+08	2.28382e+08			2036	2.60441e+08	2.45215e+08	2.25119e+08	2.12209e+08	3.54357e+07	5.06608e+07	7.07568e+07	8.36675e+07			2036	2.65382e+08	2.42736e+08	2.20787e+08	2.03956e+08	6.58641e+07	8.85104e+07	1.10459e+08	1.27291e+08			2036	8.56599e+07	7.3698e+07	6.30153e+07	5.24903e+07	2.62432e+07	3.82051e+07	4.88878e+07	5.94128e+07			2036	3.78611e+08	3.53608e+08	3.26816e+08	3.04124e+08	5.65002e+07
2037	5.36873e+08	4.84119e+08	4.46747e+08	4.05495e+08	1.24819e+08	1.77574e+08	2.14945e+08	2.56198e+08			2037	2.57881e+08	2.40582e+08	2.18114e+08	2.03296e+08	3.95174e+07	5.68165e+07	7.92848e+07	9.41027e+07			2037	2.61472e+08	2.3617e+08	2.11589e+08	1.92509e+08	7.11866e+07	9.64893e+07	1.2107e+08	1.4015e+08			2037	9.17463e+07	7.80357e+07	6.56897e+07	5.35094e+07	2.99095e+07	4.36201e+07	5.59662e+07	6.81465e+07			2037	3.8141e+08	3.5281e+08	3.22284e+08	2.96136e+08	6.39482e+07
2038	5.45815e+08	4.86679e+08	4.43877e+08	3.96965e+08	1.37346e+08	1.96482e+08	2.39284e+08	2.86196e+08			2038	2.54969e+08	2.35423e+08	2.10446e+08	1.93524e+08	4.39071e+07	6.3453e+07	8.84301e+07	1.05353e+08			2038	2.57424e+08	2.29324e+08	2.01973e+08	1.80457e+08	7.65882e+07	1.04688e+08	1.3204e+08	1.53556e+08			2038	9.80106e+07	8.2373e+07	6.8171e+07	5.41419e+07	3.3915e+07	4.95526e+07	6.37547e+07	7.77837e+07			2038	3.83681e+08	3.51124e+08	3.16524e+08	2.86541e+08	7.20393e+07
2039	5.53036e+08	4.87102e+08	4.38262e+08	3.85136e+08	1.50547e+08	2.16482e+08	2.65322e+08	3.18447e+08			2039	2.51695e+08	2.29725e+08	2.02098e+08	1.82862e+08	4.86179e+07	7.05881e+07	9.82146e+07	1.17451e+08			2039	2.53241e+08	2.22203e+08	1.91947e+08	1.67801e+08	8.20528e+07	1.1309e+08	1.43346e+08	1.67492e+08			2039	1.04415e+08	8.66605e+07	7.03956e+07	5.43108e+07	3.82767e+07	5.6031e+07	7.22959e+07	8.83807e+07			2039	3.85368e+08	3.48471e+08	3.09437e+08	2.75221e+08	8.08028e+07
2040	5.58504e+08	4.85356e+08	4.29821e+08	3.69893e+08	1.64428e+08	2.37577e+08	2.93112e+08	3.5304e+08			2040	2.48047e+08	2.23469e+08	1.93052e+08	1.7128e+08	5.36641e+07	7.82418e+07	1.08659e+08	1.30431e+08			2040	2.48943e+08	2.14829e+08	1.81544e+08	1.54566e+08	8.75604e+07	1.21674e+08	1.54959e+08	1.81938e+08			2040	1.10919e+08	9.08451e+07	7.22945e+07	5.39309e+07	4.30126e+07	6.30866e+07	8.16372e+07	1.00001e+08			2040	3.86411e+08	3.44765e+08	3.00918e+08	2.62041e+08	9.02705e+07
2041	5.62194e+08	4.81412e+08	4.1847e+08	3.51105e+08	1.78993e+08	2.59776e+08	3.22717e+08	3.90082e+08			2041	2.44011e+08	2.16636e+08	1.83292e+08	1.58746e+08	5.90609e+07	8.64364e+07	1.19781e+08	1.44326e+08			2041	2.44555e+08	2.07234e+08	1.70803e+08	1.40781e+08	9.30862e+07	1.30406e+08	1.66837e+08	1.96859e+08			2041	1.17481e+08	9.48701e+07	7.37932e+07	5.29103e+07	4.81415e+07	7.07526e+07	9.18294e+07	1.12712e+08			2041	3.86783e+08	3.39953e+08	2.90894e+08	2.46899e+08	1.00477e+08
2042	5.64087e+08	4.75241e+08	4.0412e+08	3.28635e+08	1.94252e+08	2.83098e+08	3.54219e+08	4.29704e+08			2042	2.39577e+08	2.09205e+08	1.72808e+08	1.45235e+08	6.48238e+07	9.51964e+07	1.31593e+08	1.59166e+08			2042	2.40103e+08	1.9946e+08	1.59775e+08	1.26486e+08	9.85998e+07	1.39243e+08	1.78928e+08	2.12216e+08			2042	1.24059e+08	9.86778e+07	7.48156e+07	5.1153e+07	5.36825e+07	7.9064e+07	1.02926e+08	1.26589e+08			2042	3.86412e+08	3.33939e+08	2.79249e+08	2.29645e+08	1.11461e+08
2043	5.64173e+08	4.66818e+08	3.86679e+08	3.02335e+08	2.10216e+08	3.07571e+08	3.87709e+08	4.72054e+08			2043	2.34732e+08	2.01153e+08	1.61595e+08	1.30723e+08	7.09685e+07	1.04548e+08	1.44106e+08	1.74977e+08			2043	2.35621e+08	1.91558e+08	1.48519e+08	1.11729e+08	1.04066e+08	1.48129e+08	1.91168e+08	2.27958e+08			2043	1.30613e+08	1.02212e+08	7.52866e+07	4.85637e+07	5.96551e+07	8.80558e+07	1.14982e+08	1.41705e+08			2043	3.85232e+08	3.2663e+08	2.65873e+08	2.10131e+08	1.23258e+08
2044	5.62446e+08	4.56112e+08	3.66054e+08	2.72051e+08	2.26902e+08	3.33235e+08	4.23293e+08	5.17297e+08			2044	2.29464e+08	1.92457e+08	1.49652e+08	1.15193e+08	7.75098e+07	1.14517e+08	1.57323e+08	1.91781e+08			2044	2.31149e+08	1.8359e+08	1.37105e+08	9.65648e+07	1.09447e+08	1.57006e+08	2.03491e+08	2.44031e+08			2044	1.37103e+08	1.05419e+08	7.51323e+07	4.50482e+07	6.60782e+07	9.77621e+07	1.28048e+08	1.58133e+08			2044	3.83183e+08	3.17945e+08	2.5067e+08	1.8822e+08	1.35908e+08
2045	5.58893e+08	4.43088e+08	3.4215e+08	2.37607e+08	2.44337e+08	3.60142e+08	4.6108e+08	5.65623e+08			2045	2.23764e+08	1.83095e+08	1.36978e+08	9.86266e+07	8.44618e+07	1.25131e+08	1.71248e+08	2.09599e+08			2045	2.26725e+08	1.75618e+08	1.25598e+08	8.10461e+07	1.14705e+08	1.65812e+08	2.15831e+08	2.60383e+08			2045	1.43487e+08	1.08243e+08	7.42815e+07	4.05156e+07	7.29706e+07	1.08215e+08	1.42177e+08	1.75943e+08			2045	3.80204e+08	3.07804e+08	2.33544e+08	1.6378e+08	1.49447e+08
2046	5.53461e+08	4.27624e+08	3.14758e+08	1.98662e+08	2.62598e+08	3.88435e+08	5.01301e+08	6.17397e+08			2046	2.17625e+08	1.73048e+08	1.23575e+08	8.1011e+07	9.18377e+07	1.36414e+08	1.85887e+08	2.28452e+08			2046	2.22383e+08	1.67694e+08	1.14055e+08	6.52157e+07	1.19806e+08	1.74494e+08	2.28134e+08	2.76973e+08			2046	1.49726e+08	1.10631e+08	7.2665e+07	3.48796e+07	8.03509e+07	1.19446e+08	1.57412e+08	1.95197e+08			2046	3.76235e+08	2.96133e+08	2.14409e+08	1.36686e+08	1.6391e+08
2047	5.46143e+08	4.09677e+08	2.83766e+08	1.55065e+08	2.81721e+08	4.18187e+08	5.44099e+08	6.728e+08			2047	2.11038e+08	1.62296e+08	1.09436e+08	6.23244e+07	9.96504e+07	1.48392e+08	2.01252e+08	2.48364e+08			2047	2.18156e+08	1.59865e+08	1.02518e+08	4.91052e+07	1.24724e+08	1.83015e+08	2.40362e+08	2.93775e+08			2047	1.55779e+08	1.12534e+08	7.02201e+07	2.80624e+07	8.82369e+07	1.31482e+08	1.73796e+08	2.15953e+08			2047	3.71214e+08	2.8285e+08	1.93169e+08	1.06814e+08	1.7933e+08
2048	5.36934e+08	3.89203e+08	2.49071e+08	1.06666e+08	3.01751e+08	4.49482e+08	5.89614e+08	7.32019e+08			2048	2.03994e+08	1.5082e+08	9.45459e+07	4.25406e+07	1.07913e+08	1.61086e+08	2.17361e+08	2.69366e+08			2048	2.14058e+08	1.52147e+08	9.10008e+07	3.27165e+07	1.29445e+08	1.91356e+08	2.52502e+08	3.10786e+08			2048	1.61611e+08	1.13907e+08	6.68914e+07	1.9997e+07	9.66459e+07	1.44349e+08	1.91365e+08	2.3826e+08			2048	3.65106e+08	2.67908e+08	1.69764e+08	7.40795e+07	1.95737e+08
2049	5.25846e+08	3.66186e+08	2.10615e+08	5.33533e+07	3.22723e+08	4.82384e+08	6.37954e+08	7.95216e+08			2049	1.96484e+08	1.38603e+08	7.88812e+07	2.16276e+07	1.16637e+08	1.74518e+08	2.3424e+08	2.91494e+08			2049	2.10102e+08	1.44548e+08	7.95038e+07	1.60418e+07	1.33961e+08	1.99515e+08	2.6456e+08	3.28022e+08			2049	1.67189e+08	1.14711e+08	6.26298e+07	1.06251e+07	1.05595e+08	1.58072e+08	2.10154e+08	2.62159e+08			2049	3.57872e+08	2.5125e+08	1.44123e+08	3.83916e+07	2.13158e+08
2050	5.12771e+08	3.40491e+08	1.68231e+08	0	3.44671e+08	5.16951e+08	6.89212e+08	8.62522e+08			2050	1.88472e+08	1.25601e+08	6.23858e+07	0	1.25836e+08	1.88707e+08	2.51922e+08	3.14787e+08			2050	2.06247e+08	1.37014e+08	6.7965e+07	0	1.38273e+08	2.07506e+08	2.76555e+08	3.45509e+08			2050	1.72484e+08	1.14908e+08	5.73901e+07	0	1.15098e+08	1.72674e+08	2.30192e+08	2.87688e+08			2050	3.49456e+08	2.32808e+08	1.16161e+08	0	2.31617e+08
[truncated: 3 more columns]

## Sheet: Figure2a
Lithium demand(kg)																Nickel demand (kg)																Cobalt demand (kg)																Meganese demand (kg)
	S40%-demand	S60%-demand	S80%-demand	S100%-demand	S40%-recycling w/o 2nd	S60%-recycling w/o 2nd	S80%-recycling w/o 2nd	S100%-recycling w/o 2nd	S40%-recycling w/2nd	S60%-recycling w/2nd	S80%-recycling w/2nd	S100%-recycling w/2nd					STEPS-demand	APS-demand	SDS-demand	NZES-demand	STEPS-recycling without a second life	APS-recycling without a second life	SDS-recycling without a second life	NZES-recycling without a second life	STEPS-recycling with a second life	APS-recycling with a second life	SDS-recycling with a second life	NZES-recycling with a second life					STEPS-demand	APS-demand	SDS-demand	NZES-demand	STEPS-recycling without a second life	APS-recycling without a second life	SDS-recycling without a second life	NZES-recycling without a second life	STEPS-recycling with a second life	APS-recycling with a second life	SDS-recycling with a second life	NZES-recycling with a second life					STEPS-demand
2010	746676	746676	746676	746676	0	0	0	0	0	0	0	0				2010	2.30492e+06	2.30492e+06	2.30492e+06	2.30492e+06	0	0	0	0	0	0	0	0				2010	1.23796e+06	1.23796e+06	1.23796e+06	1.23796e+06	0	0	0	0	0	0	0	0				2010	1.30274e+06
2011	879976	879976	879976	879976	0.103009	0.103009	0.103009	0.103009	0	0	0	0				2011	2.72659e+06	2.72659e+06	2.72659e+06	2.72659e+06	5.43975	5.43975	5.43975	5.43975	0	0	0	0				2011	1.37856e+06	1.37856e+06	1.37856e+06	1.37856e+06	3.00974	3.00974	3.00974	3.00974	0	0	0	0				2011	1.38626e+06
2012	1.11169e+06	1.11169e+06	1.11169e+06	1.11169e+06	2.3104	2.3104	2.3104	2.3104	6.90819e-06	6.90819e-06	6.90819e-06	6.90819e-06				2012	3.45996e+06	3.45996e+06	3.45996e+06	3.45996e+06	106.611	106.611	106.611	106.611	0.00031869	0.00031869	0.00031869	0.00031869				2012	1.59866e+06	1.59866e+06	1.59866e+06	1.59866e+06	58.4827	58.4827	58.4827	58.4827	0.000175519	0.000175519	0.000175519	0.000175519				2012	1.50099e+06
2013	1.65848e+06	1.65848e+06	1.65848e+06	1.65848e+06	15.3385	15.3385	15.3385	15.3385	0.000284584	0.000284584	0.000284584	0.000284584				2013	4.95685e+06	4.95685e+06	4.95685e+06	4.95685e+06	643.003	643.003	643.003	643.003	0.011921	0.011921	0.011921	0.011921				2013	2.2197e+06	2.2197e+06	2.2197e+06	2.2197e+06	347.85	347.85	347.85	347.85	0.00652782	0.00652782	0.00652782	0.00652782				2013	2.01639e+06
2014	5.05922e+06	5.05922e+06	5.05922e+06	5.05922e+06	61.2433	61.2433	61.2433	61.2433	0.00451371	0.00451371	0.00451371	0.00451371				2014	1.40799e+07	1.40799e+07	1.40799e+07	1.40799e+07	2388.37	2388.37	2388.37	2388.37	0.175836	0.175836	0.175836	0.175836				2014	6.23097e+06	6.23097e+06	6.23097e+06	6.23097e+06	1270.25	1270.25	1270.25	1270.25	0.0956671	0.0956671	0.0956671	0.0956671				2014	5.55147e+06
2015	2.1881e+07	2.1881e+07	2.1881e+07	2.1881e+07	185.863	185.863	185.863	185.863	0.0386315	0.0386315	0.0386315	0.0386315				2015	6.28333e+07	6.28333e+07	6.28333e+07	6.28333e+07	6837.14	6837.14	6837.14	6837.14	1.422	1.422	1.422	1.422				2015	3.13069e+07	3.13069e+07	3.13069e+07	3.13069e+07	3567.92	3567.92	3567.92	3567.92	0.767651	0.767651	0.767651	0.767651				2015	2.9373e+07
2016	2.47111e+07	2.47111e+07	2.47111e+07	2.47111e+07	490.153	490.153	490.153	490.153	0.222604	0.222604	0.222604	0.222604				2016	7.09253e+07	7.09253e+07	7.09253e+07	7.09253e+07	17102.4	17102.4	17102.4	17102.4	7.82816	7.82816	7.82816	7.82816				2016	3.24844e+07	3.24844e+07	3.24844e+07	3.24844e+07	8736.84	8736.84	8736.84	8736.84	4.18869	4.18869	4.18869	4.18869				2016	3.03695e+07
2017	2.68121e+07	2.68121e+07	2.68121e+07	2.68121e+07	1249.28	1249.28	1249.28	1249.28	0.97859	0.97859	0.97859	0.97859				2017	8.03719e+07	8.03719e+07	8.03719e+07	8.03719e+07	41412.4	41412.4	41412.4	41412.4	33.1292	33.1292	33.1292	33.1292				2017	3.5627e+07	3.5627e+07	3.5627e+07	3.5627e+07	20755.1	20755.1	20755.1	20755.1	17.5539	17.5539	17.5539	17.5539				2017	3.44851e+07
2018	2.96548e+07	2.96548e+07	2.96548e+07	2.96548e+07	3107.76	3107.76	3107.76	3107.76	3.55122	3.55122	3.55122	3.55122				2018	9.42803e+07	9.42803e+07	9.42803e+07	9.42803e+07	98394.9	98394.9	98394.9	98394.9	116.315	116.315	116.315	116.315				2018	4.06069e+07	4.06069e+07	4.06069e+07	4.06069e+07	48581.9	48581.9	48581.9	48581.9	60.9687	60.9687	60.9687	60.9687				2018	4.11141e+07
2019	2.59754e+07	2.59754e+07	2.59754e+07	2.59754e+07	7264.92	7264.92	7264.92	7264.92	11.2469	11.2469	11.2469	11.2469				2019	9.00214e+07	9.00214e+07	9.00214e+07	9.00214e+07	221676	221676	221676	221676	357.445	357.445	357.445	357.445				2019	3.03117e+07	3.03117e+07	3.03117e+07	3.03117e+07	108087	108087	108087	108087	185.174	185.174	185.174	185.174				2019	2.57398e+07
2020	2.94788e+07	2.94788e+07	2.94788e+07	2.94788e+07	15657.4	15657.4	15657.4	15657.4	32.3266	32.3266	32.3266	32.3266				2020	1.11375e+08	1.11375e+08	1.11375e+08	1.11375e+08	464650	464650	464650	464650	998.583	998.583	998.583	998.583				2020	2.96542e+07	2.96542e+07	2.96542e+07	2.96542e+07	223941	223941	223941	223941	510.965	510.965	510.965	510.965				2020	1.82614e+07
2021	4.72614e+07	5.66518e+07	6.52587e+07	7.31483e+07	71975.4	71975.4	71975.4	71975.4	200	200	200	200				2021	1.7183e+08	2.05971e+08	2.37263e+08	2.65511e+08	904299	904299	904299	904299	2597.86	2597.86	2597.86	2597.86				2021	4.52258e+07	5.42117e+07	6.24478e+07	6.99976e+07	430488	430488	430488	430488	1312.87	1312.87	1312.87	1312.87				2021	2.8211e+07
2022	6.41365e+07	8.25591e+07	9.94744e+07	1.14976e+08	197694	197713	197730	197745	749.74	749.74	749.74	749.74				2022	2.24574e+08	2.8908e+08	3.48309e+08	4.01761e+08	1.64434e+06	1.64453e+06	1.6447e+06	1.64486e+06	6375.61	6375.61	6375.61	6375.61				2022	5.80728e+07	7.47536e+07	9.00696e+07	1.04106e+08	771300	771350	771396	771439	3183.41	3183.41	3183.41	3183.41				2022	3.63193e+07
2023	8.0437e+07	1.07565e+08	1.32478e+08	1.55304e+08	440085	440549	440975	441364	2296.71	2296.71	2296.71	2296.71				2023	2.71225e+08	3.62696e+08	4.46703e+08	5.22497e+08	2.82093e+06	2.82455e+06	2.82787e+06	2.83087e+06	14845.9	14845.9	14845.9	14845.9				2023	6.85628e+07	9.16857e+07	1.12922e+08	1.32377e+08	1.29899e+06	1.29995e+06	1.30082e+06	1.30163e+06	7328.57	7328.57	7328.58	7328.58				2023	4.26348e+07
2024	9.60749e+07	1.31567e+08	1.64167e+08	1.94026e+08	863824	867351	870585	873550	6200.19	6200.25	6200.3	6200.35				2024	3.11702e+08	4.2685e+08	5.32618e+08	6.2802e+08	4.60993e+06	4.63246e+06	4.65313e+06	4.67178e+06	32875	32875.4	32875.7	32876				2024	7.67006e+07	1.05035e+08	1.31062e+08	1.54899e+08	2.07497e+06	2.08089e+06	2.08631e+06	2.09129e+06	16053.4	16053.5	16053.6	16053.7				2024	4.70784e+07
2025	1.11063e+08	1.54583e+08	1.94562e+08	2.31168e+08	1.55377e+06	1.5696e+06	1.58412e+06	1.59743e+06	15213.8	15214.8	15215.7	15216.5				2025	3.46185e+08	4.81836e+08	6.0645e+08	7.18821e+08	7.23178e+06	7.31812e+06	7.39733e+06	7.46882e+06	69319.9	69325.4	69330.4	69334.9				2025	8.26158e+07	1.14989e+08	1.44727e+08	1.71957e+08	3.16767e+06	3.1902e+06	3.21088e+06	3.22983e+06	33493.9	33495.3	33496.6	33497.8				2025	4.97137e+07
2026	1.25745e+08	1.77096e+08	2.24273e+08	2.67458e+08	2.61695e+06	2.66926e+06	2.71726e+06	2.76125e+06	34495.4	34504.4	34512.6	34520.2				2026	3.73024e+08	5.25358e+08	6.6531e+08	7.91477e+08	1.0952e+07	1.12028e+07	1.14329e+07	1.16405e+07	139383	139428	139468	139505				2026	8.79202e+07	1.23825e+08	1.56811e+08	1.87005e+08	4.64864e+06	4.71366e+06	4.77332e+06	4.82799e+06	66626.8	66638.4	66649	66658.7				2026	5.32139e+07
2027	1.39887e+08	1.98788e+08	2.52906e+08	3.0243e+08	4.18317e+06	4.32439e+06	4.45399e+06	4.57276e+06	73046.5	73101.7	73152.3	73198.7				2027	3.93743e+08	5.59534e+08	7.1186e+08	8.49146e+08	1.60766e+07	1.66838e+07	1.7241e+07	1.77439e+07	267766	268010	268235	268437				2027	9.15765e+07	1.30136e+08	1.65564e+08	1.97984e+08	6.58663e+06	6.74295e+06	6.88641e+06	7.01788e+06	126544	126608	126667	126721				2027	5.57254e+07
2028	1.53499e+08	2.19674e+08	2.80479e+08	3.36106e+08	6.40404e+06	6.73394e+06	7.03676e+06	7.31423e+06	145603	145860	146095	146311				2028	4.08536e+08	5.84658e+08	7.4649e+08	8.923e+08	2.2941e+07	2.42326e+07	2.54182e+07	2.6488e+07	492599	493641	494596	495458				2028	9.36767e+07	1.34061e+08	1.71169e+08	2.05117e+08	9.04032e+06	9.37042e+06	9.67341e+06	9.95104e+06	229910	230182	230431	230659				2028	5.72851e+07
2029	1.6659e+08	2.39766e+08	3.07009e+08	3.68506e+08	9.45081e+06	1.01417e+07	1.0776e+07	1.13571e+07	274933	275904	276795	277612				2029	4.17588e+08	6.01014e+08	7.69571e+08	9.21396e+08	3.18948e+07	3.43859e+07	3.66728e+07	3.87362e+07	870030	873681	877031	880054				2029	9.43148e+07	1.35743e+08	1.73812e+08	2.08629e+08	1.20513e+07	1.26833e+07	1.32635e+07	1.37951e+07	400429	401377	402247	403044				2029	5.79347e+07
2030	1.80445e+08	2.60923e+08	3.34881e+08	4.025e+08	1.35123e+07	1.48397e+07	1.60585e+07	1.71751e+07	494410	497546	500424	503061				2030	3.95936e+08	5.72522e+08	7.34803e+08	8.80933e+08	4.3283e+07	4.77292e+07	5.18111e+07	5.54939e+07	1.47919e+06	1.49021e+06	1.50033e+06	1.50945e+06				2030	8.65829e+07	1.25198e+08	1.60686e+08	1.93131e+08	1.56389e+07	1.67589e+07	1.77871e+07	1.87292e+07	670105	672955	675571	677968				2030	5.34682e+07
2031	1.97791e+08	2.87133e+08	3.69238e+08	4.44313e+08	1.71827e+07	1.93561e+07	2.13518e+07	2.31799e+07	777794	785947	793430	800286				2031	4.35881e+08	6.32767e+08	8.13705e+08	9.76652e+08	5.53839e+07	6.2565e+07	6.91586e+07	7.51069e+07	2.34093e+06	2.36939e+06	2.3955e+06	2.41907e+06				2031	9.44933e+07	1.37176e+08	1.76401e+08	2.12267e+08	1.91041e+07	2.09012e+07	2.25513e+07	2.40628e+07	1.04209e+06	1.04943e+06	1.05615e+06	1.06232e+06				2031	5.83596e+07
2032	2.14946e+08	3.13276e+08	4.03665e+08	4.85781e+08	2.14885e+07	2.48673e+07	2.797e+07	3.08119e+07	1.18436e+06	1.2036e+06	1.22125e+06	1.23743e+06				2032	4.75801e+08	6.93463e+08	8.93545e+08	1.07255e+09	6.94753e+07	8.04776e+07	9.05803e+07	9.96937e+07	3.58936e+06	3.65602e+06	3.7172e+06	3.77241e+06				2032	1.0212e+08	1.48836e+08	1.9178e+08	2.30793e+08	2.28462e+07	2.55818e+07	2.80937e+07	3.03945e+07	1.56639e+06	1.5835e+06	1.5992e+06	1.61359e+06				2032	6.3092e+07
2033	2.36791e+08	3.46142e+08	4.46139e+08	5.40556e+08	2.64801e+07	3.15033e+07	3.61163e+07	4.03412e+07	1.75018e+06	1.79201e+06	1.83041e+06	1.86559e+06				2033	5.26511e+08	7.69655e+08	9.92e+08	1.19844e+09	8.5549e+07	1.01649e+08	1.16434e+08	1.2977e+08	5.34486e+06	5.48873e+06	5.62079e+06	5.73995e+06				2033	1.11801e+08	1.63432e+08	2.10645e+08	2.55224e+08	2.68065e+07	3.07836e+07	3.44357e+07	3.77807e+07	2.28077e+06	2.31755e+06	2.35131e+06	2.38224e+06				2033	6.91069e+07
2034	2.62107e+08	3.84313e+08	4.97268e+08	6.05714e+08	3.22108e+07	3.93903e+07	4.59841e+07	5.20223e+07	2.51621e+06	2.60101e+06	2.67885e+06	2.75017e+06				2034	5.85974e+08	8.59183e+08	1.11171e+09	1.34979e+09	1.03531e+08	1.26151e+08	1.46924e+08	1.6566e+08	7.7464e+06	8.0358e+06	8.30144e+06	8.54113e+06				2034	1.22276e+08	1.79286e+08	2.31981e+08	2.82572e+08	3.0934e+07	3.64845e+07	4.15818e+07	4.625e+07	3.22384e+06	3.29751e+06	3.36513e+06	3.4271e+06				2034	7.57018e+07
2035	2.89403e+08	4.25675e+08	5.52808e+08	6.76525e+08	3.87341e+07	4.86399e+07	5.7738e+07	6.60688e+07	3.52765e+06	3.68938e+06	3.83784e+06	3.97386e+06				2035	6.4945e+08	9.55259e+08	1.24056e+09	1.51282e+09	1.23278e+08	1.53913e+08	1.82049e+08	2.07424e+08	1.0949e+07	1.14964e+07	1.19988e+07	1.24521e+07				2035	1.34546e+08	1.979e+08	2.57006e+08	3.14523e+08	3.51921e+07	4.26573e+07	4.95134e+07	5.5792e+07	4.43245e+06	4.5712e+06	4.69856e+06	4.81525e+06				2035	8.32976e+07
2036	3.18312e+08	4.6967e+08	6.12072e+08	7.52311e+08	4.60956e+07	5.93326e+07	7.14911e+07	8.26244e+07	4.83324e+06	5.12543e+06	5.39368e+06	5.63943e+06				2036	7.18837e+08	1.06065e+09	1.38223e+09	1.69238e+09	1.44575e+08	1.84701e+08	2.21556e+08	2.54792e+08	1.51195e+07	1.60996e+07	1.69994e+07	1.78112e+07				2036	1.45327e+08	2.1443e+08	2.79444e+08	3.43471e+08	3.95569e+07	4.92634e+07	5.81783e+07	6.63422e+07	5.9389e+06	6.18627e+06	6.41336e+06	6.62142e+06				2036	9.02237e+07
2037	3.49115e+08	5.16755e+08	6.75807e+08	8.33524e+08	5.43222e+07	7.15021e+07	8.72834e+07	1.01737e+08	6.48425e+06	6.98721e+06	7.44899e+06	7.87202e+06				2037	7.93707e+08	1.17483e+09	1.53644e+09	1.88709e+09	1.6713e+08	2.18097e+08	2.64913e+08	3.07138e+08	2.04299e+07	2.21011e+07	2.36354e+07	2.50196e+07				2037	1.56004e+08	2.30915e+08	3.01989e+08	3.72466e+08	4.40097e+07	5.62422e+07	6.74779e+07	7.77683e+07	7.76802e+06	8.18792e+06	8.57342e+06	8.92658e+06				2037	9.71912e+07
2038	3.81839e+08	5.66944e+08	7.44108e+08	9.20153e+08	6.34117e+07	8.51228e+07	1.05069e+08	1.23347e+08	8.53352e+06	9.3623e+06	1.01233e+07	1.08204e+07				2038	8.74306e+08	1.29814e+09	1.7038e+09	2.09742e+09	1.90583e+08	2.53521e+08	3.11337e+08	3.63504e+08	2.70491e+07	2.9775e+07	3.22777e+07	3.45355e+07				2038	1.66415e+08	2.47088e+08	3.24301e+08	4.01025e+08	4.8525e+07	6.35022e+07	7.72604e+07	8.98655e+07	9.93477e+06	1.06165e+07	1.12424e+07	1.18158e+07				2038	1.04118e+08
2039	4.16496e+08	6.20214e+08	8.1699e+08	1.01214e+09	7.33286e+07	1.0011e+08	1.24719e+08	1.47293e+08	1.10345e+07	1.2347e+07	1.35522e+07	1.46562e+07				2039	9.60853e+08	1.43083e+09	1.88479e+09	2.32373e+09	2.14541e+08	2.90286e+08	3.5988e+08	4.22721e+08	3.51335e+07	3.94032e+07	4.33236e+07	4.68601e+07				2039	1.76372e+08	2.62639e+08	3.45967e+08	4.28607e+08	5.30627e+07	7.09209e+07	8.73282e+07	1.02371e+08	1.24426e+07	1.35053e+07	1.44811e+07	1.5375e+07				2039	1.10911e+08
2040	4.53078e+08	6.76511e+08	8.94376e+08	1.10942e+09	8.4011e+07	1.16338e+08	1.46053e+08	1.73354e+08	1.40404e+07	1.60449e+07	1.78856e+07	1.95715e+07				2040	1.05354e+09	1.57309e+09	2.07969e+09	2.56641e+09	2.38635e+08	3.27716e+08	4.09589e+08	4.83607e+08	4.4816e+07	5.12597e+07	5.71767e+07	6.25141e+07				2040	1.85666e+08	2.77225e+08	3.66504e+08	4.54625e+08	5.75701e+07	7.83587e+07	9.74637e+07	1.15e+08	1.52827e+07	1.68787e+07	1.83442e+07	1.96866e+07				2040	1.17463e+08
2041	4.87231e+08	7.29266e+08	9.67488e+08	1.20125e+09	9.5389e+07	1.33671e+08	1.6888e+08	2.01302e+08	1.76036e+07	2.05642e+07	2.32831e+07	2.57733e+07				2041	1.13494e+09	1.69873e+09	2.25364e+09	2.78274e+09	2.62614e+08	3.65292e+08	4.59712e+08	5.45227e+08	5.61955e+07	6.55921e+07	7.42212e+07	8.20048e+07				2041	1.97379e+08	2.95428e+08	3.91933e+08	4.86629e+08	6.19961e+07	8.56891e+07	1.07473e+08	1.27504e+08	1.84355e+07	2.07509e+07	2.28772e+07	2.48247e+07				2041	1.25171e+08
2042	5.22724e+08	7.84042e+08	1.04352e+09	1.29685e+09	1.0741e+08	1.52005e+08	1.93058e+08	2.30978e+08	2.17747e+07	2.60145e+07	2.99085e+07	3.34751e+07				2042	1.21981e+09	1.82962e+09	2.43513e+09	3.00857e+09	2.86426e+08	4.02805e+08	5.0991e+08	6.07163e+08	6.93278e+07	8.2601e+07	9.47907e+07	1.05786e+08				2042	2.09234e+08	3.13833e+08	4.17697e+08	5.19097e+08	6.63125e+07	9.2834e+07	1.17236e+08	1.39731e+08	2.18718e+07	2.5125e+07	2.81124e+07	3.08488e+07				2042	1.33023e+08
2043	5.59523e+08	8.40737e+08	1.12218e+09	1.39626e+09	1.20061e+08	1.71306e+08	2.18542e+08	2.62345e+08	2.66014e+07	3.2502e+07	3.79216e+07	4.28861e+07				2043	1.30811e+09	1.96555e+09	2.62353e+09	3.24402e+09	3.10292e+08	4.40465e+08	5.60412e+08	6.69695e+08	8.42175e+07	1.02418e+08	1.19135e+08	1.34214e+08				2043	2.21181e+08	3.32345e+08	4.43599e+08	5.51943e+08	7.05347e+07	9.9795e+07	1.26747e+08	1.51675e+08	2.55566e+07	2.99922e+07	3.40659e+07	3.77974e+07				2043	1.40991e+08
2044	5.9761e+08	8.99271e+08	1.20317e+09	1.49956e+09	1.33385e+08	1.91626e+08	2.4541e+08	2.95524e+08	3.21274e+07	4.01235e+07	4.74686e+07	5.41984e+07				2044	1.39981e+09	2.1064e+09	2.81823e+09	3.48938e+09	3.34709e+08	4.7893e+08	6.12057e+08	7.33864e+08	1.00814e+08	1.2509e+08	1.47387e+08	1.67504e+08				2044	2.33178e+08	3.50881e+08	4.69457e+08	5.85104e+08	7.47324e+07	1.06666e+08	1.36126e+08	1.63493e+08	2.94514e+07	3.5332e+07	4.07332e+07	4.56813e+07				2044	1.49052e+08
2045	6.3701e+08	9.59632e+08	1.28632e+09	1.60692e+09	1.47476e+08	2.13107e+08	2.73863e+08	3.30789e+08	3.839e+07	4.89606e+07	5.86717e+07	6.75729e+07				2045	1.49493e+09	2.25206e+09	3.01873e+09	3.7449e+09	3.60415e+08	5.19245e+08	6.66215e+08	8.01366e+08	1.19009e+08	1.50559e+08	1.79542e+08	2.05697e+08				2045	2.45289e+08	3.69519e+08	4.95315e+08	6.18765e+08	7.90241e+07	1.13622e+08	1.45609e+08	1.7548e+08	3.35173e+07	4.11111e+07	4.80865e+07	5.44783e+07				2045	1.57242e+08
2046	6.7778e+08	1.02187e+09	1.3716e+09	1.71849e+09	1.62471e+08	2.35953e+08	3.04192e+08	3.68525e+08	4.5418e+07	5.90731e+07	7.16203e+07	8.31282e+07				2046	1.59363e+09	2.40267e+09	3.22497e+09	4.011e+09	3.88284e+08	5.62693e+08	7.24596e+08	8.7432e+08	1.38644e+08	1.78668e+08	2.1544e+08	2.4864e+08				2046	2.57516e+08	3.88251e+08	5.21127e+08	6.52925e+08	8.35577e+07	1.20887e+08	1.55499e+08	1.88019e+08	3.77166e+07	4.72834e+07	5.60724e+07	6.41294e+07				2046	1.65562e+08
2047	7.20017e+08	1.08612e+09	1.45914e+09	1.83525e+09	1.78521e+08	2.60401e+08	3.36735e+08	4.0917e+08	5.32291e+07	7.0495e+07	8.63641e+07	1.00932e+08				2047	1.69615e+09	2.55858e+09	3.4373e+09	4.28999e+09	4.19202e+08	6.10605e+08	7.88995e+08	9.54953e+08	1.5952e+08	2.09162e+08	2.54781e+08	2.95996e+08				2047	2.69874e+08	4.07096e+08	5.46909e+08	6.8788e+08	8.84821e+07	1.28692e+08	1.66111e+08	2.01503e+08	4.20138e+07	5.3791e+07	6.46127e+07	7.45393e+07				2047	1.74027e+08
2048	7.63842e+08	1.15259e+09	1.54928e+09	1.95696e+09	1.95772e+08	2.86679e+08	3.71824e+08	4.53152e+08	6.18296e+07	8.32329e+07	1.02912e+08	1.21001e+08				2048	1.80279e+09	2.72029e+09	3.65655e+09	4.58138e+09	4.53947e+08	6.64164e+08	8.61037e+08	1.04527e+09	1.81417e+08	2.41719e+08	2.97152e+08	3.47282e+08				2048	2.82384e+08	4.26099e+08	5.72751e+08	7.23464e+08	9.39188e+07	1.37227e+08	1.7771e+08	2.16264e+08	4.63764e+07	6.05662e+07	7.36083e+07	8.55827e+07				2048	1.82654e+08
2049	8.09752e+08	1.2223e+09	1.64364e+09	2.08343e+09	2.1434e+08	3.14974e+08	4.09737e+08	5.00823e+08	7.12148e+07	9.72692e+07	1.21238e+08	1.43307e+08				2049	1.91475e+09	2.89029e+09	3.88659e+09	4.88478e+09	4.93077e+08	7.24253e+08	9.41959e+08	1.14681e+09	2.0412e+08	2.7599e+08	3.42088e+08	4.01942e+08				2049	2.95202e+08	4.45602e+08	5.99205e+08	7.59531e+08	9.99416e+07	1.46615e+08	1.90472e+08	2.3252e+08	5.07757e+07	6.75364e+07	8.29479e+07	9.71155e+07				2049	1.91547e+08
2050	8.57565e+08	1.29484e+09	1.74154e+09	2.21468e+09	2.343e+08	3.4541e+08	4.50667e+08	5.52424e+08	8.13727e+07	1.1257e+08	1.41291e+08	1.67794e+08				2050	2.03164e+09	3.06757e+09	4.12584e+09	5.20028e+09	5.36887e+08	7.91357e+08	1.03248e+09	1.26046e+09	2.27457e+08	3.11657e+08	3.89146e+08	4.5944e+08				2050	3.08232e+08	4.65399e+08	6.25955e+08	7.96016e+08	1.06568e+08	1.56893e+08	2.0446e+08	2.5035e+08	5.51892e+07	7.46326e+07	9.2521e+07	1.08994e+08				2050	2.00647e+08
[truncated: 20 more columns]

## Sheet: Figure2b
Lithium (Kg)						Nickel (Kg)						Cobalt (Kg)						Manganese (Kg)						PGMs (Kg)
	S40%	S60%	S80%	S100%			S40%	S60%	S80%	S100%			S40%	S60%	S80%	S100%			S40%	S60%	S80%	S100%			S40%	S60%	S80%	S100%
China	5.5445e+09	8.13245e+09	1.05792e+10	1.34476e+10		China	1.33461e+10	1.94768e+10	2.52595e+10	3.2075e+10		China	2.53907e+09	3.64185e+09	4.65829e+09	5.93234e+09		China	1.65078e+09	2.34818e+09	2.99316e+09	3.79435e+09		China	8.70168e+06	8.06761e+06	7.67361e+06	7.72791e+06
USA	1.6512e+09	2.45255e+09	3.29897e+09	3.98925e+09		USA	3.91898e+09	5.81198e+09	7.81598e+09	9.43498e+09		USA	7.01077e+08	1.03319e+09	1.39229e+09	1.65566e+09		USA	4.47127e+08	6.57931e+08	8.85148e+08	1.05429e+09		USA	3.70042e+06	3.32228e+06	2.99151e+06	2.80436e+06
Europe	1.20831e+09	1.76715e+09	2.32738e+09	2.84726e+09		Europe	2.91141e+09	4.23541e+09	5.56305e+09	6.7912e+09		Europe	5.49242e+08	7.87854e+08	1.02761e+09	1.24237e+09		Europe	3.50856e+08	5.01709e+08	6.53241e+08	7.89624e+08		Europe	3.83049e+06	3.57652e+06	3.34752e+06	3.27827e+06
India	8.21809e+08	1.2301e+09	1.63364e+09	2.01082e+09		India	1.9418e+09	2.90612e+09	3.85867e+09	4.37186e+09		India	3.41726e+08	5.10904e+08	6.7725e+08	8.27347e+08		India	2.1684e+08	3.24221e+08	4.29877e+08	5.2569e+08		India	1.93405e+06	1.71916e+06	1.52339e+06	1.45243e+06
The rest	1.86023e+09	2.8122e+09	3.78463e+09	4.50872e+09		The rest	4.40478e+09	6.65616e+09	8.9585e+09	1.06504e+10		The rest	7.81274e+08	1.18187e+09	1.59645e+09	1.85708e+09		The rest	4.96458e+08	7.50191e+08	1.01232e+09	1.1812e+09		The rest	5.51321e+06	5.14038e+06	4.87844e+06	4.79194e+06
Recycling w/o 2nd	2.08571e+09	2.94318e+09	3.74092e+09	4.4922e+09		Recycling w/o 2nd	5.38175e+09	7.5113e+09	9.49065e+09	1.1317e+10		Recycling w/o 2nd	1.2588e+09	1.72207e+09	2.15193e+09	2.55473e+09		Recycling w/o 2nd	8.14686e+08	1.10047e+09	1.36568e+09	1.61428e+09		Recycling w/o 2nd	1.13713e+07	1.10547e+07	1.07437e+07	1.05443e+07
Recycling w/ 2nd	5.05291e+08	6.51795e+08	7.865e+08	9.10315e+08		Recycling w/ 2nd	1.51662e+09	1.93654e+09	2.32254e+09	2.67159e+09		Recycling w/ 2nd	4.26373e+08	5.25875e+08	6.17326e+08	7.01284e+08		Recycling w/ 2nd	3.07179e+08	3.68278e+08	4.24434e+08	4.7599e+08

## Sheet: Figure2c
	Lithium						Nickel						Cobalt						Manganese
		S40%	S60%	S80%	S100%			S40%	S60%	S80%	S100%			S40%	S60%	S80%	S100%			S40%	S60%	S80%	S100%
	Baseline	1.1086e+10	1.63944e+10	2.16238e+10	2.68037e+10		Baseline	2.65231e+10	3.90865e+10	5.14557e+10	6.33235e+10		Baseline	4.91239e+09	7.15568e+09	9.35189e+09	1.15148e+10		Baseline	3.16207e+09	4.58223e+09	5.97374e+09	7.34516e+09
	NMC/NCA	1.06444e+10	1.57271e+10	2.07282e+10	2.5677e+10		NMC/NCA	5.49735e+10	8.15635e+10	1.07819e+11	1.33069e+11		NMC/NCA	1.05176e+10	1.55126e+10	2.0424e+10	2.52816e+10		NMC/NCA	6.72164e+09	9.89086e+09	1.30094e+10	1.60958e+10
	LFP	9.95741e+09	1.47e+10	1.93634e+10	2.39755e+10		LFP	1.29667e+10	1.86627e+10	2.40965e+10	2.91957e+10		LFP	2.82235e+09	4.00433e+09	5.12752e+09	6.20335e+09		LFP	1.81739e+09	2.55483e+09	3.25603e+09	3.92801e+09
	Li-S/Li-air	1.22247e+10	1.81081e+10	2.39178e+10	2.96855e+10		Li-S/Li-air	1.47554e+10	2.14055e+10	2.78401e+10	3.39392e+10		Li-S/Li-air	2.40973e+09	3.3966e+09	4.33326e+09	5.22904e+09		Li-S/Li-air	1.55932e+09	2.17462e+09	2.75898e+09	3.31813e+09

## Sheet: Figure4a
Annual GHG emissions from fuel production and use														Annual GHG emissions from fuel production														Annual GHG emissions from fuel use
	3.5°C				2°C				1.5°C						3.5°C				2°C				1.5°C						3.5°C				2°C				1.5°C
	S40%	S60%	S80%	S100%	S40%	S60%	S80%	S100%	S40%	S60%	S80%	S100%			S40%	S60%	S80%	S100%	S40%	S60%	S80%	S100%	S40%	S60%	S80%	S100%			S40%	S60%	S80%	S100%	S40%	S60%	S80%	S100%	S40%	S60%	S80%	S100%
2010	9.38289e+06	9.38289e+06	9.38289e+06	9.38289e+06	9.38239e+06	9.38239e+06	9.38239e+06	9.38239e+06	9.38282e+06	9.38282e+06	9.38282e+06	9.38282e+06		2010	1.45612e+06	1.45612e+06	1.45612e+06	1.45612e+06	1.45563e+06	1.45563e+06	1.45563e+06	1.45563e+06	1.45611e+06	1.45611e+06	1.45611e+06	1.45611e+06		2010	7.99278e+06	7.99278e+06	7.99278e+06	7.99278e+06	7.99278e+06	7.99278e+06	7.99278e+06	7.99278e+06	7.99273e+06	7.99273e+06	7.99273e+06	7.99273e+06
2011	9.74488e+06	9.74488e+06	9.74488e+06	9.74488e+06	9.74439e+06	9.74439e+06	9.74439e+06	9.74439e+06	9.7448e+06	9.7448e+06	9.7448e+06	9.74479e+06		2011	1.50928e+06	1.50928e+06	1.50928e+06	1.50928e+06	1.50879e+06	1.50879e+06	1.50879e+06	1.50879e+06	1.50927e+06	1.50927e+06	1.50927e+06	1.50926e+06		2011	8.30795e+06	8.30795e+06	8.30795e+06	8.30795e+06	8.30795e+06	8.30795e+06	8.30795e+06	8.30795e+06	8.30788e+06	8.30788e+06	8.30788e+06	8.30788e+06
2012	1.02688e+07	1.02688e+07	1.02688e+07	1.02688e+07	1.02683e+07	1.02683e+07	1.02683e+07	1.02683e+07	1.02687e+07	1.02687e+07	1.02687e+07	1.02687e+07		2012	1.58709e+06	1.58709e+06	1.58709e+06	1.58709e+06	1.5866e+06	1.5866e+06	1.5866e+06	1.5866e+06	1.58707e+06	1.58707e+06	1.58707e+06	1.58706e+06		2012	8.76266e+06	8.76266e+06	8.76266e+06	8.76266e+06	8.76266e+06	8.76266e+06	8.76266e+06	8.76266e+06	8.76258e+06	8.76258e+06	8.76258e+06	8.76258e+06
2013	1.02471e+07	1.02471e+07	1.02471e+07	1.02471e+07	1.02466e+07	1.02466e+07	1.02466e+07	1.02466e+07	1.0247e+07	1.0247e+07	1.0247e+07	1.02469e+07		2013	1.58802e+06	1.58802e+06	1.58802e+06	1.58802e+06	1.58753e+06	1.58753e+06	1.58753e+06	1.58753e+06	1.588e+06	1.588e+06	1.588e+06	1.588e+06		2013	8.74863e+06	8.74863e+06	8.74863e+06	8.74863e+06	8.74863e+06	8.74863e+06	8.74863e+06	8.74863e+06	8.74852e+06	8.74852e+06	8.74852e+06	8.74852e+06
2014	1.04467e+07	1.04467e+07	1.04467e+07	1.04467e+07	1.04462e+07	1.04462e+07	1.04462e+07	1.04462e+07	1.04465e+07	1.04465e+07	1.04465e+07	1.04465e+07		2014	1.62653e+06	1.62653e+06	1.62653e+06	1.62653e+06	1.62603e+06	1.62603e+06	1.62603e+06	1.62603e+06	1.62651e+06	1.62651e+06	1.62651e+06	1.6265e+06		2014	8.92195e+06	8.92195e+06	8.92195e+06	8.92195e+06	8.92195e+06	8.92195e+06	8.92195e+06	8.92195e+06	8.92181e+06	8.92181e+06	8.92181e+06	8.92181e+06
2015	1.08012e+07	1.08012e+07	1.08012e+07	1.08012e+07	1.08011e+07	1.08011e+07	1.08011e+07	1.08011e+07	1.0801e+07	1.0801e+07	1.0801e+07	1.0801e+07		2015	1.70183e+06	1.70183e+06	1.70183e+06	1.70183e+06	1.70178e+06	1.70178e+06	1.70178e+06	1.70178e+06	1.7018e+06	1.7018e+06	1.7018e+06	1.7018e+06		2015	9.22152e+06	9.22152e+06	9.22152e+06	9.22152e+06	9.22152e+06	9.22152e+06	9.22152e+06	9.22152e+06	9.22135e+06	9.22135e+06	9.22135e+06	9.22135e+06
2016	1.12321e+07	1.12321e+07	1.12321e+07	1.12321e+07	1.1232e+07	1.1232e+07	1.1232e+07	1.1232e+07	1.12321e+07	1.12321e+07	1.12321e+07	1.12321e+07		2016	1.80381e+06	1.80381e+06	1.80381e+06	1.80381e+06	1.80375e+06	1.80375e+06	1.80375e+06	1.80375e+06	1.80381e+06	1.80381e+06	1.80381e+06	1.8038e+06		2016	9.57347e+06	9.57347e+06	9.57347e+06	9.57347e+06	9.57347e+06	9.57347e+06	9.57347e+06	9.57347e+06	9.57348e+06	9.57348e+06	9.57348e+06	9.57347e+06
2017	1.17185e+07	1.17185e+07	1.17185e+07	1.17185e+07	1.17184e+07	1.17184e+07	1.17184e+07	1.17184e+07	1.17187e+07	1.17187e+07	1.17187e+07	1.17187e+07		2017	1.92047e+06	1.92047e+06	1.92047e+06	1.92047e+06	1.92041e+06	1.92041e+06	1.92041e+06	1.92041e+06	1.92051e+06	1.92051e+06	1.92051e+06	1.9205e+06		2017	9.96806e+06	9.96806e+06	9.96806e+06	9.96806e+06	9.96806e+06	9.96806e+06	9.96806e+06	9.96806e+06	9.96827e+06	9.96827e+06	9.96827e+06	9.96826e+06
2018	1.18684e+07	1.18684e+07	1.18684e+07	1.18684e+07	1.18684e+07	1.18684e+07	1.18684e+07	1.18684e+07	1.18689e+07	1.18689e+07	1.18689e+07	1.18689e+07		2018	1.97991e+06	1.97991e+06	1.97991e+06	1.97991e+06	1.97985e+06	1.97985e+06	1.97985e+06	1.97985e+06	1.97998e+06	1.97998e+06	1.97998e+06	1.97998e+06		2018	1.00761e+07	1.00761e+07	1.00761e+07	1.00761e+07	1.00761e+07	1.00761e+07	1.00761e+07	1.00761e+07	1.00765e+07	1.00765e+07	1.00765e+07	1.00765e+07
2019	1.15425e+07	1.15425e+07	1.15425e+07	1.15425e+07	1.15424e+07	1.15424e+07	1.15424e+07	1.15424e+07	1.15432e+07	1.15432e+07	1.15432e+07	1.15432e+07		2019	1.9568e+06	1.9568e+06	1.9568e+06	1.9568e+06	1.95674e+06	1.95674e+06	1.95674e+06	1.95674e+06	1.9569e+06	1.9569e+06	1.9569e+06	1.95689e+06		2019	9.78758e+06	9.78758e+06	9.78758e+06	9.78758e+06	9.78758e+06	9.78758e+06	9.78758e+06	9.78758e+06	9.78822e+06	9.78822e+06	9.78822e+06	9.78819e+06
2020	1.02489e+07	1.02489e+07	1.02489e+07	1.02489e+07	1.02487e+07	1.02487e+07	1.02487e+07	1.02487e+07	1.02183e+07	1.02183e+07	1.02183e+07	1.02183e+07		2020	1.7536e+06	1.7536e+06	1.7536e+06	1.7536e+06	1.75338e+06	1.75338e+06	1.75338e+06	1.75338e+06	1.72205e+06	1.72205e+06	1.72205e+06	1.72204e+06		2020	8.68705e+06	8.68705e+06	8.68705e+06	8.68705e+06	8.68705e+06	8.68705e+06	8.68705e+06	8.68705e+06	8.68803e+06	8.68803e+06	8.68803e+06	8.688e+06
2021	1.09505e+07	1.09596e+07	1.09655e+07	1.09834e+07	1.09433e+07	1.09524e+07	1.09583e+07	1.09757e+07	1.08897e+07	1.08923e+07	1.08938e+07	1.09012e+07		2021	1.93193e+06	1.95031e+06	1.96405e+06	1.99065e+06	1.92818e+06	1.94655e+06	1.9603e+06	1.98643e+06	1.87729e+06	1.88912e+06	1.89859e+06	1.91456e+06		2021	9.23486e+06	9.22537e+06	9.21736e+06	9.20826e+06	9.2314e+06	9.22192e+06	9.21392e+06	9.20482e+06	9.22875e+06	9.21927e+06	9.21111e+06	9.20219e+06
2022	1.14495e+07	1.1476e+07	1.14931e+07	1.15422e+07	1.14366e+07	1.14639e+07	1.14818e+07	1.15303e+07	1.13536e+07	1.1364e+07	1.13701e+07	1.13946e+07		2022	2.09578e+06	2.1498e+06	2.19063e+06	2.26635e+06	2.09013e+06	2.14501e+06	2.18659e+06	2.26158e+06	2.01368e+06	2.05161e+06	2.0816e+06	2.13237e+06		2022	9.58996e+06	9.56154e+06	9.53715e+06	9.5097e+06	9.58273e+06	9.55435e+06	9.52998e+06	9.50257e+06	9.57618e+06	9.54781e+06	9.52327e+06	9.49612e+06
2023	1.16779e+07	1.17277e+07	1.176e+07	1.18503e+07	1.16631e+07	1.17164e+07	1.17515e+07	1.18416e+07	1.15491e+07	1.15743e+07	1.15891e+07	1.16432e+07		2023	2.23925e+06	2.34201e+06	2.42021e+06	2.5613e+06	2.23539e+06	2.3415e+06	2.42251e+06	2.56339e+06	2.13171e+06	2.20973e+06	2.27057e+06	2.37508e+06		2023	9.68627e+06	9.63158e+06	9.58414e+06	9.53183e+06	9.67539e+06	9.62077e+06	9.5734e+06	9.5212e+06	9.66504e+06	9.61047e+06	9.56295e+06	9.5111e+06
2024	1.18399e+07	1.1918e+07	1.19684e+07	1.21072e+07	1.18285e+07	1.19148e+07	1.19721e+07	1.21126e+07	1.16863e+07	1.17346e+07	1.17627e+07	1.18611e+07		2024	2.39276e+06	2.55505e+06	2.67914e+06	2.89825e+06	2.39586e+06	2.56627e+06	2.69711e+06	2.91779e+06	2.26773e+06	2.40007e+06	2.50182e+06	2.67983e+06		2024	9.70313e+06	9.61598e+06	9.53989e+06	9.45724e+06	9.68866e+06	9.60168e+06	9.52573e+06	9.44328e+06	9.67458e+06	9.5877e+06	9.51164e+06	9.42969e+06
2025	1.19621e+07	1.20724e+07	1.21437e+07	1.23366e+07	1.19597e+07	1.20857e+07	1.21701e+07	1.23681e+07	1.1797e+07	1.18781e+07	1.1925e+07	1.20838e+07		2025	2.55769e+06	2.7879e+06	2.96452e+06	3.27124e+06	2.57325e+06	2.81899e+06	3.00847e+06	3.31997e+06	2.42827e+06	2.62888e+06	2.78094e+06	3.05253e+06		2025	9.6688e+06	9.5447e+06	9.43575e+06	9.31881e+06	9.65088e+06	9.52705e+06	9.41835e+06	9.30175e+06	9.63322e+06	9.50957e+06	9.40083e+06	9.2849e+06
2026	1.19842e+07	1.21205e+07	1.22107e+07	1.24375e+07	1.19151e+07	1.20592e+07	1.21573e+07	1.23725e+07	1.15842e+07	1.16447e+07	1.16731e+07	1.18157e+07		2026	2.70039e+06	2.99403e+06	3.2235e+06	3.59831e+06	2.66525e+06	2.96622e+06	3.20303e+06	3.56552e+06	2.37721e+06	2.59395e+06	2.76074e+06	3.0489e+06		2026	9.5588e+06	9.39567e+06	9.25141e+06	9.09921e+06	9.52494e+06	9.36241e+06	9.21868e+06	9.06727e+06	9.48201e+06	9.32015e+06	9.17679e+06	9.02707e+06
2027	1.19888e+07	1.21488e+07	1.22574e+07	1.25099e+07	1.18428e+07	1.19975e+07	1.21045e+07	1.23229e+07	1.13189e+07	1.13395e+07	1.1334e+07	1.14385e+07		2027	2.83651e+06	3.19275e+06	3.47617e+06	3.91191e+06	2.73994e+06	3.08993e+06	3.37084e+06	3.77121e+06	2.2835e+06	2.49801e+06	2.66544e+06	2.94896e+06		2027	9.43632e+06	9.23268e+06	9.05135e+06	8.86277e+06	9.38705e+06	9.18446e+06	9.00406e+06	8.81688e+06	9.31963e+06	9.1184e+06	8.93898e+06	8.75474e+06
2028	1.1973e+07	1.21536e+07	1.22796e+07	1.25483e+07	1.17409e+07	1.18981e+07	1.20087e+07	1.22165e+07	1.10019e+07	1.09632e+07	1.09078e+07	1.09546e+07		2028	2.96167e+06	3.37773e+06	3.71465e+06	4.20208e+06	2.79385e+06	3.18495e+06	3.50517e+06	3.92974e+06	2.14586e+06	2.33882e+06	2.49137e+06	2.75048e+06		2028	9.30312e+06	9.05853e+06	8.83932e+06	8.61405e+06	9.23903e+06	8.99605e+06	8.77826e+06	8.55517e+06	9.14799e+06	8.90726e+06	8.69121e+06	8.47255e+06
2029	1.1936e+07	1.21333e+07	1.22748e+07	1.25493e+07	1.16103e+07	1.17616e+07	1.18699e+07	1.20543e+07	1.06371e+07	1.05207e+07	1.03997e+07	1.03727e+07		2029	3.07267e+06	3.54418e+06	3.93284e+06	4.46119e+06	2.82542e+06	3.2488e+06	3.60245e+06	4.03781e+06	1.96601e+06	2.11834e+06	2.24002e+06	2.45777e+06		2029	9.16153e+06	8.87636e+06	8.61921e+06	8.35763e+06	9.08323e+06	8.80033e+06	8.54519e+06	8.28669e+06	8.96945e+06	8.68989e+06	8.43743e+06	8.18506e+06
2030	1.18719e+07	1.20815e+07	1.22363e+07	1.2506e+07	1.14471e+07	1.15847e+07	1.1685e+07	1.18351e+07	1.02253e+07	1.00149e+07	9.81354e+06	9.701e+06		2030	3.16711e+06	3.68851e+06	4.12609e+06	4.68349e+06	2.83438e+06	3.28087e+06	3.6615e+06	4.09531e+06	1.74804e+06	1.84194e+06	1.91706e+06	2.08035e+06		2030	9.00876e+06	8.68414e+06	8.38964e+06	8.09289e+06	8.91693e+06	8.59534e+06	8.30352e+06	8.0109e+06	8.78149e+06	8.46446e+06	8.17643e+06	7.89179e+06
2031	1.20869e+07	1.23185e+07	1.24888e+07	1.27914e+07	1.15185e+07	1.16348e+07	1.17155e+07	1.1847e+07	1.00536e+07	9.80145e+06	9.56091e+06	9.42621e+06		2031	3.33828e+06	3.92561e+06	4.42097e+06	5.04972e+06	2.87934e+06	3.34759e+06	3.74998e+06	4.20247e+06	1.62227e+06	1.71427e+06	1.78865e+06	1.9625e+06		2031	9.06558e+06	8.69473e+06	8.35577e+06	8.019e+06	8.9564e+06	8.58951e+06	8.25407e+06	7.92271e+06	8.74858e+06	8.38948e+06	8.06082e+06	7.74192e+06
2032	1.22939e+07	1.25457e+07	1.27299e+07	1.3065e+07	1.1564e+07	1.16492e+07	1.17016e+07	1.18054e+07	9.8653e+06	9.56847e+06	9.28607e+06	9.12778e+06		2032	3.5041e+06	4.15561e+06	4.70761e+06	5.40689e+06	2.90123e+06	3.38122e+06	3.79719e+06	4.25866e+06	1.4837e+06	1.57006e+06	1.64074e+06	1.82253e+06		2032	9.11983e+06	8.70257e+06	8.31852e+06	7.94195e+06	8.99319e+06	8.58095e+06	8.20136e+06	7.83164e+06	8.71198e+06	8.3114e+06	7.94223e+06	7.59014e+06
2033	1.25156e+07	1.27879e+07	1.29868e+07	1.33565e+07	1.16029e+07	1.16474e+07	1.16638e+07	1.17311e+07	9.67197e+06	9.32481e+06	8.99521e+06	8.80736e+06		2033	3.67887e+06	4.39861e+06	5.01213e+06	5.78946e+06	2.91097e+06	3.39681e+06	3.82244e+06	4.28928e+06	1.33612e+06	1.41399e+06	1.47881e+06	1.66675e+06		2033	9.18033e+06	8.71258e+06	8.2789e+06	7.85688e+06	9.03591e+06	8.57441e+06	8.14633e+06	7.73283e+06	8.6798e+06	8.23462e+06	7.82142e+06	7.43158e+06
2034	1.27227e+07	1.30173e+07	1.32331e+07	1.36389e+07	1.16031e+07	1.15968e+07	1.15684e+07	1.15888e+07	9.44695e+06	9.04444e+06	8.66281e+06	8.43958e+06		2034	3.85889e+06	4.65201e+06	5.33348e+06	6.19428e+06	2.90171e+06	3.38651e+06	3.81698e+06	4.2826e+06	1.17694e+06	1.24369e+06	1.30073e+06	1.49213e+06		2034	9.22029e+06	8.69827e+06	8.21061e+06	7.73865e+06	9.05824e+06	8.54392e+06	8.0632e+06	7.6016e+06	8.6269e+06	8.13439e+06	7.67389e+06	7.2428e+06
2035	1.29261e+07	1.32449e+07	1.34806e+07	1.39237e+07	1.15718e+07	1.15034e+07	1.14203e+07	1.13819e+07	9.19872e+06	8.7353e+06	8.29624e+06	8.03087e+06		2035	4.05029e+06	4.92242e+06	5.67873e+06	6.62882e+06	2.87608e+06	3.35194e+06	3.78113e+06	4.23785e+06	1.00984e+06	1.06239e+06	1.10919e+06	1.30068e+06		2035	9.24721e+06	8.6668e+06	8.12047e+06	7.59355e+06	9.0676e+06	8.49653e+06	7.95872e+06	7.44421e+06	8.56076e+06	8.01793e+06	7.50664e+06	7.03036e+06
2036	1.26712e+07	1.29961e+07	1.3245e+07	1.36776e+07	1.11148e+07	1.09773e+07	1.08319e+07	1.07304e+07	8.68513e+06	8.19415e+06	7.72556e+06	7.44013e+06		2036	4.08945e+06	5.00474e+06	5.81351e+06	6.78914e+06	2.72819e+06	3.17037e+06	3.57496e+06	4.00278e+06	865052	919174	967709	1.16638e+06		2036	8.95358e+06	8.33318e+06	7.74452e+06	7.17893e+06	8.75895e+06	8.14955e+06	7.57108e+06	7.01975e+06	8.19244e+06	7.61755e+06	7.07194e+06	6.56592e+06
2037	1.24056e+07	1.27341e+07	1.29954e+07	1.34125e+07	1.06401e+07	1.04252e+07	1.02087e+07	1.00363e+07	8.17958e+06	7.6612e+06	7.16306e+06	6.85436e+06		2037	4.12092e+06	5.0766e+06	5.93729e+06	6.9346e+06	2.56401e+06	2.96377e+06	3.33501e+06	3.72735e+06	724491	779532	829310	1.03261e+06		2037	8.65571e+06	7.99529e+06	7.36382e+06	6.75827e+06	8.44774e+06	7.80013e+06	7.18066e+06	6.59129e+06	7.82672e+06	7.22042e+06	6.64076e+06	6.10404e+06
2038	1.21285e+07	1.24571e+07	1.27288e+07	1.31256e+07	1.01488e+07	9.84798e+06	9.55134e+06	9.30052e+06	7.68255e+06	7.13688e+06	6.60919e+06	6.27391e+06		2038	4.14302e+06	5.13523e+06	6.04581e+06	7.06049e+06	2.38364e+06	2.73211e+06	3.0607e+06	3.41036e+06	587770	642790	693025	897969		2038	8.35452e+06	7.65434e+06	6.97993e+06	6.33354e+06	8.13486e+06	7.44943e+06	6.78902e+06	6.16077e+06	7.46449e+06	6.82765e+06	6.21455e+06	5.64655e+06
2039	1.18389e+07	1.21632e+07	1.24422e+07	1.28136e+07	9.64175e+06	9.24703e+06	8.86114e+06	8.52397e+06	7.19426e+06	6.62128e+06	6.06403e+06	5.69875e+06		2039	4.15403e+06	5.17778e+06	6.13466e+06	7.16188e+06	2.18743e+06	2.47575e+06	2.75204e+06	3.05131e+06	454466	508207	557785	760952		2039	8.05062e+06	7.31122e+06	6.59411e+06	5.90642e+06	7.8209e+06	7.09832e+06	6.39735e+06	5.72982e+06	7.10638e+06	6.44012e+06	5.7945e+06	5.19495e+06
2040	1.15373e+07	1.18521e+07	1.21338e+07	1.24747e+07	9.12148e+06	8.6252e+06	8.14118e+06	7.70977e+06	6.7159e+06	6.11537e+06	5.52831e+06	5.12946e+06		2040	4.15304e+06	5.20222e+06	6.20015e+06	7.2346e+06	1.97635e+06	2.19589e+06	2.41019e+06	2.65099e+06	324526	375344	422737	620235		2040	7.74608e+06	6.96815e+06	6.20882e+06	5.47967e+06	7.50786e+06	6.74892e+06	6.00802e+06	5.30109e+06	6.75411e+06	6.05963e+06	5.38261e+06	4.75154e+06
2041	1.16256e+07	1.19601e+07	1.22631e+07	1.2626e+07	8.92698e+06	8.34318e+06	7.7693e+06	7.26351e+06	6.53862e+06	5.89924e+06	5.27117e+06	4.82858e+06		2041	4.32218e+06	5.45057e+06	6.53209e+06	7.65119e+06	1.88047e+06	2.06873e+06	2.25196e+06	2.47779e+06	265609	326080	382952	589151		2041	7.67335e+06	6.83032e+06	6.00308e+06	5.20568e+06	7.41746e+06	6.59682e+06	5.79148e+06	5.01966e+06	6.64396e+06	5.89552e+06	5.16236e+06	4.47337e+06
2042	1.17123e+07	1.20665e+07	1.23915e+07	1.27755e+07	8.71537e+06	8.03594e+06	7.36385e+06	6.77226e+06	6.35744e+06	5.67821e+06	5.0082e+06	4.51864e+06		2042	4.49727e+06	5.70768e+06	6.87615e+06	8.08224e+06	1.77436e+06	1.92556e+06	2.07181e+06	2.27414e+06	208624	279419	346558	560599		2042	7.59299e+06	6.68153e+06	5.78295e+06	4.91336e+06	7.32008e+06	6.43479e+06	5.56198e+06	4.72161e+06	6.52789e+06	5.72321e+06	4.93158e+06	4.18153e+06
2043	1.17972e+07	1.2171e+07	1.25183e+07	1.29222e+07	8.4863e+06	7.70288e+06	6.92417e+06	6.23458e+06	6.17253e+06	5.4525e+06	4.73974e+06	4.20015e+06		2043	4.67811e+06	5.97313e+06	7.23155e+06	8.52648e+06	1.65771e+06	1.76579e+06	1.86885e+06	2.03819e+06	153685	235421	313555	534493		2043	7.50488e+06	6.52163e+06	5.5484e+06	4.60279e+06	7.21566e+06	6.26276e+06	5.31959e+06	4.40717e+06	6.40591e+06	5.54275e+06	4.69045e+06	3.87643e+06
2044	1.18793e+07	1.22724e+07	1.26421e+07	1.30644e+07	8.23904e+06	7.34311e+06	6.4494e+06	5.64897e+06	5.9838e+06	5.22215e+06	4.46604e+06	3.87363e+06		2044	4.86417e+06	6.24605e+06	7.59691e+06	8.98192e+06	1.53012e+06	1.58869e+06	1.64212e+06	1.76805e+06	100918	194146	283942	510732		2044	7.40851e+06	6.3502e+06	5.29926e+06	4.27399e+06	7.10376e+06	6.08041e+06	5.06425e+06	4.07648e+06	6.27772e+06	5.35399e+06	4.43907e+06	3.55846e+06
2045	1.19541e+07	1.23663e+07	1.27586e+07	1.31977e+07	7.97076e+06	6.95417e+06	5.93761e+06	5.0134e+06	5.79134e+06	4.98741e+06	4.18757e+06	3.53978e+06		2045	5.05749e+06	6.52721e+06	7.97151e+06	9.4465e+06	1.39475e+06	1.39651e+06	1.39299e+06	1.46369e+06	55281.1	159608	260723	491359		2045	7.30063e+06	6.16468e+06	5.03377e+06	3.9259e+06	6.98164e+06	5.88561e+06	4.79456e+06	3.72879e+06	6.14169e+06	5.15576e+06	4.17679e+06	3.22751e+06
2046	1.20132e+07	1.24377e+07	1.28467e+07	1.32941e+07	7.78646e+06	6.68386e+06	5.57885e+06	4.55636e+06	5.67471e+06	4.82108e+06	3.97085e+06	3.25727e+06		2046	5.2398e+06	6.79294e+06	8.3268e+06	9.88544e+06	1.33673e+06	1.3196e+06	1.29625e+06	1.34053e+06	52591.6	166891	278634	509698		2046	7.18598e+06	5.96944e+06	4.75618e+06	3.56272e+06	6.86408e+06	5.69158e+06	4.52244e+06	3.37465e+06	6.03647e+06	4.98151e+06	3.93206e+06	2.90639e+06
2047	1.20669e+07	1.25021e+07	1.29262e+07	1.33795e+07	7.59145e+06	6.39822e+06	5.20124e+06	4.07314e+06	5.55447e+06	4.64964e+06	3.74777e+06	2.96611e+06		2047	5.42429e+06	7.06122e+06	8.68451e+06	1.03262e+07	1.27511e+06	1.23619e+06	1.19075e+06	1.20284e+06	52205.7	176465	298838	529067		2047	7.06297e+06	5.763e+06	4.46514e+06	3.18316e+06	6.73862e+06	5.4871e+06	4.23782e+06	3.00539e+06	5.92454e+06	4.79824e+06	3.67626e+06	2.57212e+06
2048	1.21152e+07	1.2559e+07	1.29963e+07	1.34528e+07	7.38621e+06	6.09772e+06	4.80553e+06	3.56422e+06	5.43085e+06	4.47336e+06	3.5186e+06	2.66699e+06		2048	5.61024e+06	7.33085e+06	9.04273e+06	1.07668e+07	1.20978e+06	1.14598e+06	1.07624e+06	1.04988e+06	53862.5	187932	320774	548992		2048	6.93206e+06	5.54598e+06	4.16147e+06	2.78818e+06	6.60574e+06	5.27277e+06	3.94153e+06	2.62202e+06	5.8063e+06	4.60645e+06	3.41007e+06	2.22567e+06
2049	1.21578e+07	1.26083e+07	1.30562e+07	1.35135e+07	7.17121e+06	5.78283e+06	4.39233e+06	3.02984e+06	5.30416e+06	4.29253e+06	3.28359e+06	2.36055e+06		2049	5.79699e+06	7.60083e+06	9.40005e+06	1.12052e+07	1.14063e+06	1.04873e+06	952551	880808	57286.9	200921	343966	568993		2049	6.79373e+06	5.31894e+06	3.84581e+06	2.37862e+06	6.4659e+06	5.04915e+06	3.63419e+06	2.2254e+06	5.68219e+06	4.40666e+06	3.13404e+06	1.86792e+06
2050	1.21934e+07	1.26358e+07	1.31062e+07	1.35563e+07	6.93568e+06	5.4289e+06	3.95118e+06	2.47777e+06	5.1768e+06	4.08935e+06	3.03833e+06	2.05594e+06		2050	5.98721e+06	7.87872e+06	9.76611e+06	1.16235e+07	1.0607e+06	940569	817830	690685	68054.8	217038	372006	586373		2050	6.64684e+06	5.06142e+06	3.50734e+06	1.96866e+06	6.31828e+06	4.79661e+06	3.30581e+06	1.82927e+06	5.55204e+06	4.18059e+06	2.83878e+06	1.51176e+06

## Sheet: Figure4b
3.5℃-S40%							3.5℃-S100%							1.5℃-S40%							1.5℃-S100%
	China	USA	Europe	India	The rest			China	USA	Europe	India	The rest			China	USA	Europe	India	The rest			China	USA	Europe	India	The rest
2010	2.05907e+06	2.18484e+06	1.3227e+06	1.65657e+06	2.1597e+06		2010	2.05907e+06	2.18484e+06	1.3227e+06	1.65657e+06	2.1597e+06		2010	2.05907e+06	2.18484e+06	1.32264e+06	1.65657e+06	2.1597e+06		2010	2.05907e+06	2.18484e+06	1.32264e+06	1.65657e+06	2.15969e+06
2011	2.38894e+06	2.05893e+06	1.29711e+06	1.83449e+06	2.16541e+06		2011	2.38894e+06	2.05893e+06	1.29711e+06	1.83449e+06	2.16541e+06		2011	2.38894e+06	2.05893e+06	1.29702e+06	1.83449e+06	2.16542e+06		2011	2.38894e+06	2.05893e+06	1.29702e+06	1.83449e+06	2.16541e+06
2012	2.71337e+06	2.13154e+06	1.25828e+06	1.98009e+06	2.1855e+06		2012	2.71337e+06	2.13154e+06	1.25828e+06	1.98009e+06	2.1855e+06		2012	2.71337e+06	2.13155e+06	1.25817e+06	1.98009e+06	2.18551e+06		2012	2.71337e+06	2.13155e+06	1.25817e+06	1.98009e+06	2.1855e+06
2013	2.40468e+06	2.18824e+06	1.25632e+06	2.2006e+06	2.19725e+06		2013	2.40468e+06	2.18824e+06	1.25632e+06	2.2006e+06	2.19725e+06		2013	2.40468e+06	2.18824e+06	1.25618e+06	2.2006e+06	2.19726e+06		2013	2.40468e+06	2.18824e+06	1.25618e+06	2.2006e+06	2.19725e+06
2014	2.40743e+06	2.12323e+06	1.24399e+06	2.46406e+06	2.20794e+06		2014	2.40743e+06	2.12323e+06	1.24399e+06	2.46406e+06	2.20794e+06		2014	2.40743e+06	2.12323e+06	1.24382e+06	2.46406e+06	2.20795e+06		2014	2.40743e+06	2.12323e+06	1.24382e+06	2.46406e+06	2.20794e+06
2015	2.4128e+06	2.12631e+06	1.25312e+06	2.78214e+06	2.2268e+06		2015	2.4128e+06	2.12631e+06	1.25312e+06	2.78214e+06	2.2268e+06		2015	2.4128e+06	2.12631e+06	1.2529e+06	2.78214e+06	2.22682e+06		2015	2.4128e+06	2.12631e+06	1.2529e+06	2.78214e+06	2.22682e+06
2016	2.48437e+06	2.14221e+06	1.26768e+06	3.0964e+06	2.24141e+06		2016	2.48437e+06	2.14221e+06	1.26768e+06	3.0964e+06	2.24141e+06		2016	2.48438e+06	2.14221e+06	1.26759e+06	3.09636e+06	2.24152e+06		2016	2.48438e+06	2.14221e+06	1.26759e+06	3.09636e+06	2.24152e+06
2017	2.65227e+06	2.09129e+06	1.28503e+06	3.42243e+06	2.26746e+06		2017	2.65227e+06	2.09129e+06	1.28503e+06	3.42243e+06	2.26746e+06		2017	2.65231e+06	2.0913e+06	1.28507e+06	3.42237e+06	2.26769e+06		2017	2.65231e+06	2.0913e+06	1.28507e+06	3.42237e+06	2.26768e+06
2018	2.7691e+06	2.09032e+06	1.2859e+06	3.46185e+06	2.26124e+06		2018	2.7691e+06	2.09032e+06	1.2859e+06	3.46185e+06	2.26124e+06		2018	2.76919e+06	2.09033e+06	1.28604e+06	3.46177e+06	2.2616e+06		2018	2.76919e+06	2.09033e+06	1.28604e+06	3.46177e+06	2.26157e+06
2019	2.30175e+06	2.11017e+06	1.28952e+06	3.58159e+06	2.25945e+06		2019	2.30175e+06	2.11017e+06	1.28952e+06	3.58159e+06	2.25945e+06		2019	2.30187e+06	2.11018e+06	1.28973e+06	3.58149e+06	2.25995e+06		2019	2.30187e+06	2.11018e+06	1.28973e+06	3.58149e+06	2.25992e+06
2020	2.26113e+06	1.75027e+06	1.24135e+06	2.98549e+06	2.01068e+06		2020	2.26113e+06	1.75027e+06	1.24135e+06	2.98549e+06	2.01068e+06		2020	2.22497e+06	1.75375e+06	1.24256e+06	2.9849e+06	2.01217e+06		2020	2.22497e+06	1.75375e+06	1.24256e+06	2.9849e+06	2.01212e+06
2021	2.43071e+06	1.8888e+06	1.26718e+06	3.20884e+06	2.15496e+06		2021	2.45619e+06	1.8882e+06	1.26691e+06	3.21696e+06	2.15512e+06		2021	2.38494e+06	1.88956e+06	1.2648e+06	3.1959e+06	2.15455e+06		2021	2.39495e+06	1.88945e+06	1.26453e+06	3.19684e+06	2.15544e+06
2022	2.49863e+06	2.02134e+06	1.28836e+06	3.45815e+06	2.18302e+06		2022	2.56926e+06	2.01941e+06	1.28746e+06	3.48284e+06	2.18324e+06		2022	2.44539e+06	2.01862e+06	1.28194e+06	3.42775e+06	2.17989e+06		2022	2.48147e+06	2.01775e+06	1.28091e+06	3.43308e+06	2.18139e+06
2023	2.57469e+06	2.07239e+06	1.29705e+06	3.53173e+06	2.20204e+06		2023	2.70596e+06	2.06841e+06	1.29512e+06	3.57838e+06	2.20239e+06		2023	2.51728e+06	2.06529e+06	1.28614e+06	3.48511e+06	2.19526e+06		2023	2.59997e+06	2.06248e+06	1.2836e+06	3.50053e+06	2.19664e+06
2024	2.65713e+06	2.08394e+06	1.29974e+06	3.60624e+06	2.1929e+06		2024	2.86157e+06	2.07724e+06	1.2963e+06	3.67881e+06	2.19327e+06		2024	2.60268e+06	2.07143e+06	1.28375e+06	3.54755e+06	2.18088e+06		2024	2.75603e+06	2.06491e+06	1.27872e+06	3.58065e+06	2.18075e+06
2025	2.73997e+06	2.0798e+06	1.29612e+06	3.67388e+06	2.17233e+06		2025	3.02894e+06	2.06978e+06	1.29071e+06	3.77421e+06	2.17301e+06		2025	2.69856e+06	2.06053e+06	1.27442e+06	3.61058e+06	2.15294e+06		2025	2.95021e+06	2.048e+06	1.26573e+06	3.67012e+06	2.14971e+06
2026	2.71888e+06	2.07323e+06	1.28984e+06	3.75471e+06	2.14757e+06		2026	3.05398e+06	2.05956e+06	1.28234e+06	3.89323e+06	2.14842e+06		2026	2.6131e+06	2.03413e+06	1.24525e+06	3.58961e+06	2.10207e+06		2026	2.85006e+06	2.01463e+06	1.2321e+06	3.62728e+06	2.09159e+06
2027	2.68863e+06	2.06476e+06	1.28216e+06	3.83225e+06	2.12097e+06		2027	3.05545e+06	2.04704e+06	1.27226e+06	4.01325e+06	2.12194e+06		2027	2.51232e+06	2.00484e+06	1.21403e+06	3.54214e+06	2.0456e+06		2027	2.70675e+06	1.9762e+06	1.19517e+06	3.53669e+06	2.02371e+06
2028	2.64801e+06	2.05319e+06	1.27314e+06	3.90596e+06	2.09273e+06		2028	3.03012e+06	2.03107e+06	1.26055e+06	4.13281e+06	2.09373e+06		2028	2.3985e+06	1.97133e+06	1.18075e+06	3.46789e+06	1.98343e+06		2028	2.5265e+06	1.93113e+06	1.15478e+06	3.39661e+06	1.9456e+06
2029	2.5962e+06	2.03823e+06	1.26311e+06	3.97534e+06	2.06316e+06		2029	2.97574e+06	2.01144e+06	1.24754e+06	4.25052e+06	2.06409e+06		2029	2.27502e+06	1.93325e+06	1.14564e+06	3.36756e+06	1.91561e+06		2029	2.31826e+06	1.87885e+06	1.11101e+06	3.20746e+06	1.85709e+06
2030	2.52899e+06	2.02217e+06	1.25201e+06	4.03994e+06	2.02879e+06		2030	2.88754e+06	1.99054e+06	1.23319e+06	4.36505e+06	2.0297e+06		2030	2.14264e+06	1.89264e+06	1.10862e+06	3.2426e+06	1.8388e+06		2030	2.09015e+06	1.82119e+06	1.06364e+06	2.97125e+06	1.75478e+06
2031	2.56937e+06	2.05641e+06	1.25629e+06	4.15961e+06	2.04519e+06		2031	2.97249e+06	2.01868e+06	1.23368e+06	4.5225e+06	2.04406e+06		2031	2.0964e+06	1.85412e+06	1.08292e+06	3.20652e+06	1.81363e+06		2031	2.01954e+06	1.76823e+06	1.02829e+06	2.89581e+06	1.71434e+06
2032	2.60886e+06	2.09088e+06	1.25926e+06	4.27466e+06	2.06021e+06		2032	3.05668e+06	2.04658e+06	1.23263e+06	4.67258e+06	2.05649e+06		2032	2.04616e+06	1.81323e+06	1.05525e+06	3.16448e+06	1.78618e+06		2032	1.94034e+06	1.7116e+06	990205	2.81477e+06	1.67086e+06
2033	2.6481e+06	2.12912e+06	1.2634e+06	4.39684e+06	2.07815e+06		2033	3.14066e+06	2.07757e+06	1.23236e+06	4.83439e+06	2.07154e+06		2033	1.99246e+06	1.77263e+06	1.02756e+06	3.12073e+06	1.75859e+06		2033	1.85288e+06	1.6534e+06	950838	2.72652e+06	1.62372e+06
2034	2.6898e+06	2.16551e+06	1.26451e+06	4.51093e+06	2.09195e+06		2034	3.23095e+06	2.10614e+06	1.22878e+06	4.99091e+06	2.0821e+06		2034	1.93307e+06	1.72734e+06	996441	3.06515e+06	1.72494e+06		2034	1.75343e+06	1.58883e+06	906996	2.62278e+06	1.56754e+06
2035	2.73407e+06	2.20046e+06	1.26449e+06	4.62362e+06	2.10346e+06		2035	3.32789e+06	2.13295e+06	1.22374e+06	5.14904e+06	2.09006e+06		2035	1.86753e+06	1.67816e+06	963498	3.00259e+06	1.68694e+06		2035	1.64069e+06	1.51863e+06	860144	2.50765e+06	1.50375e+06
2036	2.60265e+06	2.16296e+06	1.22825e+06	4.63345e+06	2.0439e+06		2036	3.16616e+06	2.09736e+06	1.18722e+06	5.19601e+06	2.03085e+06		2036	1.71918e+06	1.55159e+06	914805	2.90524e+06	1.59433e+06		2036	1.49044e+06	1.38307e+06	801843	2.37807e+06	1.38671e+06
2037	2.4651e+06	2.12538e+06	1.19161e+06	4.63948e+06	1.98404e+06		2037	2.98609e+06	2.06378e+06	1.15114e+06	5.23989e+06	1.9716e+06		2037	1.57704e+06	1.42827e+06	866253	2.80628e+06	1.50174e+06		2037	1.34644e+06	1.25125e+06	743776	2.24545e+06	1.26743e+06
2038	2.31997e+06	2.08793e+06	1.15484e+06	4.64188e+06	1.92393e+06		2038	2.78425e+06	2.03266e+06	1.11583e+06	5.28059e+06	1.91226e+06		2038	1.44109e+06	1.30832e+06	818138	2.70561e+06	1.4094e+06		2038	1.20858e+06	1.1232e+06	686322	2.10964e+06	1.14617e+06
2039	2.16577e+06	2.05021e+06	1.11837e+06	4.64084e+06	1.86367e+06		2039	2.55702e+06	2.00387e+06	1.08182e+06	5.31809e+06	1.8528e+06		2039	1.31125e+06	1.19149e+06	770866	2.60312e+06	1.31753e+06		2039	1.0766e+06	998582	629936	1.97044e+06	1.02319e+06
2040	2.001e+06	2.01431e+06	1.08205e+06	4.63659e+06	1.80336e+06		2040	2.30058e+06	1.9796e+06	1.04902e+06	5.35237e+06	1.79314e+06		2040	1.18729e+06	1.07915e+06	724403	2.49874e+06	1.22631e+06		2040	950071	878314	574717	1.82763e+06	898721
2041	2.01259e+06	2.02521e+06	1.0682e+06	4.72626e+06	1.79336e+06		2041	2.327e+06	1.98807e+06	1.04107e+06	5.48662e+06	1.78322e+06		2041	1.15903e+06	1.02322e+06	693005	2.4848e+06	1.17857e+06		2041	905771	803900	532371	1.77306e+06	813476
2042	2.02396e+06	2.03525e+06	1.05514e+06	4.81489e+06	1.78311e+06		2042	2.35249e+06	1.99553e+06	1.03548e+06	5.61904e+06	1.77294e+06		2042	1.13031e+06	966137	662261	2.46903e+06	1.1297e+06		2042	860163	727421	490727	1.7158e+06	724529
2043	2.03494e+06	2.04459e+06	1.04286e+06	4.90232e+06	1.77252e+06		2043	2.37658e+06	2.00207e+06	1.03232e+06	5.74911e+06	1.76209e+06		2043	1.10114e+06	908078	632271	2.4513e+06	1.07974e+06		2043	813246	648993	449957	1.65589e+06	632062
2044	2.04531e+06	2.05303e+06	1.03114e+06	4.98838e+06	1.76142e+06		2044	2.39875e+06	2.00745e+06	1.03144e+06	5.87632e+06	1.75042e+06		2044	1.07154e+06	849027	603034	2.4315e+06	1.0287e+06		2044	765030	568611	410159	1.59349e+06	536335
2045	2.0542e+06	2.05979e+06	1.0185e+06	5.07286e+06	1.74874e+06		2045	2.41815e+06	2.01124e+06	1.0314e+06	6.00013e+06	1.7368e+06		2045	1.04161e+06	790010	573883	2.40958e+06	976260		2045	715561	486749	371026	1.52883e+06	437617
2046	2.0486e+06	2.06984e+06	1.00574e+06	5.15177e+06	1.73726e+06		2046	2.40548e+06	2.02147e+06	1.03059e+06	6.11364e+06	1.72294e+06		2046	1.02334e+06	756167	543296	2.42132e+06	930588		2046	668276	425520	328674	1.48994e+06	344861
2047	2.04041e+06	2.07932e+06	993531	5.22858e+06	1.7251e+06		2047	2.38631e+06	2.03138e+06	1.0317e+06	6.22234e+06	1.70773e+06		2047	1.00371e+06	721465	513675	2.43146e+06	884159		2047	617386	361606	287450	1.44934e+06	250320
2048	2.02921e+06	2.08852e+06	981993	5.30304e+06	1.71239e+06		2048	2.35988e+06	2.0412e+06	1.0348e+06	6.32578e+06	1.69119e+06		2048	982649	685983	485134	2.43996e+06	837129		2048	562765	294898	247440	1.40743e+06	154461
2049	2.01466e+06	2.09746e+06	971495	5.3749e+06	1.69926e+06		2049	2.32543e+06	2.05088e+06	1.04022e+06	6.42357e+06	1.67336e+06		2049	960161	649682	457876	2.4468e+06	789639		2049	504323	225199	208719	1.36462e+06	57693.5
2050	1.99661e+06	2.10505e+06	961259	5.44389e+06	1.68655e+06		2050	2.27949e+06	2.06052e+06	1.04736e+06	6.51474e+06	1.65424e+06		2050	936397	614427	431827	2.45203e+06	742126		2050	446699	153492	172458	1.32217e+06	-38878.1

[truncated: 5 more sheets: Figure4c, Figure4d, Figure4e, Figure5a-e, Figure6a-d]
